# Supplementary material for: Influence of Environmental Factors and Genome Diversity on Cumulative COVID-19 Cases in the Highland Region of China: Comparative Correlational Study
Source: Interact J Med Res. 2024 Mar 25;13:e43585. doi: 10.2196/43585 (PMC10964983; doi:10.2196/43585)
Supplement: Multimedia Appendix 5 [file ijmr_v13i1e43585_app5.xlsx]

## Sheet: Sheet1
Multimedia Appendix 5. Acknowledgement for the list of the sequences downloaded from GISAID database that were used in the study
strain	virus	gisaid_epi_isl	date	region	country	division	location	region_exposure	country_exposure	division_exposure	group	segment	length	host	age	sex	pangolin_lineage	GISAID_clade	originating_lab	submitting_lab	authors	date_submitted
hCoV-19/Yunnan/IVDC-540/2022	betacoronavirus	EPI_ISL_11873903	2022-01-12	Asia	China	Yunnan	Ruili	Asia	China	Yunnan	high altitude	genome	29733	Human	31	Male	B.1.617.2	GK	Department of Acute Infectious Diseases Control and Prevention, Yunnan Center for Disease Control and Prevention	National Institute for Viral Disease Control and Prevention, China CDC	Meiling Zhang, Xiang Zhao, Jienan Zhou, Zhixiao Chen, Xiaonan Zhao, Yenan Feng, Senquan Jia, Zhaosheng Liu, Xiaoqing Fu	2022-04-08
hCoV-19/Yunnan/IVDC-561/2022	betacoronavirus	EPI_ISL_11873924	2022-01-22	Asia	China	Yunnan	Xishuangbanna	Asia	China	Yunnan	high altitude	genome	29731	Human	34	Male	BA.2.2	GK	Department of Acute Infectious Diseases Control and Prevention, Yunnan Center for Disease Control and Prevention	National Institute for Viral Disease Control and Prevention, China CDC	Meiling Zhang, Xiang Zhao, Jienan Zhou, Yenan Feng, Xiaonan Zhao, Zhixiao Chen, Senquan Jia, Cao Chen, Zhaosheng Liu, Yu Lan, Xiaoqing Fu	2022-04-08
hCoV-19/Yunnan/IVDC-562/2022	betacoronavirus	EPI_ISL_11873925	2022-03-02	Asia	China	Yunnan	Baoshan	Asia	China	Yunnan	high altitude	genome	29637	Human	44	Male	BA.2.10	GRA	Department of Acute Infectious Diseases Control and Prevention, Yunnan Center for Disease Control and Prevention	National Institute for Viral Disease Control and Prevention, China CDC	Meiling Zhang, Xiang Zhao, Jienan Zhou, Yenan Feng, Xiaonan Zhao, Zhixiao Chen, Senquan Jia, Cao Chen, Zhaosheng Liu, Yu Lan, Xiaoqing Fu	2022-04-08
hCoV-19/Yunnan/IVDC-563/2022	betacoronavirus	EPI_ISL_11873926	2022-02-15	Asia	China	Yunnan	Ruili	Asia	China	Yunnan	high altitude	genome	29813	Human	71	Female	BA.2	GRA	Department of Acute Infectious Diseases Control and Prevention, Yunnan Center for Disease Control and Prevention	National Institute for Viral Disease Control and Prevention, China CDC	Meiling Zhang, Xiang Zhao, Jienan Zhou, Yenan Feng, Xiaonan Zhao, Zhixiao Chen, Senquan Jia, Cao Chen, Zhaosheng Liu, Yu Lan, Xiaoqing Fu	2022-04-08
hCoV-19/Yunnan/IVDC-564/2022	betacoronavirus	EPI_ISL_11873927	2022-02-17	Asia	China	Yunnan	Honghezhou	Asia	China	Yunnan	high altitude	genome	29824	Human	13	Male	BA.2.3.2	GRA	Department of Acute Infectious Diseases Control and Prevention, Yunnan Center for Disease Control and Prevention	National Institute for Viral Disease Control and Prevention, China CDC	Meiling Zhang, Xiang Zhao, Jienan Zhou, Yenan Feng, Xiaonan Zhao, Zhixiao Chen, Senquan Jia, Cao Chen, Zhaosheng Liu, Yu Lan, Xiaoqing Fu	2022-04-08
hCoV-19/Yunnan/IVDC-565/2022	betacoronavirus	EPI_ISL_11873928	2022-03-07	Asia	China	Yunnan	Kunming	Asia	China	Yunnan	high altitude	genome	29688	Human	21	Male	BA.2	GRA	Department of Acute Infectious Diseases Control and Prevention, Yunnan Center for Disease Control and Prevention	National Institute for Viral Disease Control and Prevention, China CDC	Meiling Zhang, Xiang Zhao, Jienan Zhou, Yenan Feng, Xiaonan Zhao, Zhixiao Chen, Senquan Jia, Cao Chen, Zhaosheng Liu, Yu Lan, Xiaoqing Fu	2022-04-08
hCoV-19/Yunnan/IVDC-566/2022	betacoronavirus	EPI_ISL_11873929	2022-02-22	Asia	China	Yunnan	Lincang	Asia	China	Yunnan	high altitude	genome	29640	Human	16	Female	BA.1.1	GRA	Department of Acute Infectious Diseases Control and Prevention, Yunnan Center for Disease Control and Prevention	National Institute for Viral Disease Control and Prevention, China CDC	Meiling Zhang, Xiang Zhao, Jienan Zhou, Yenan Feng, Xiaonan Zhao, Zhixiao Chen, Senquan Jia, Cao Chen, Zhaosheng Liu, Yu Lan, Xiaoqing Fu	2022-04-08
hCoV-19/Yunnan/IVDC-567/2022	betacoronavirus	EPI_ISL_11873930	2022-02-11	Asia	China	Yunnan	Wenshan	Asia	China	Yunnan	high altitude	genome	29725	Human	29	Male	BA.2.2	GK	Department of Acute Infectious Diseases Control and Prevention, Yunnan Center for Disease Control and Prevention	National Institute for Viral Disease Control and Prevention, China CDC	Meiling Zhang, Xiang Zhao, Jienan Zhou, Yenan Feng, Xiaonan Zhao, Zhixiao Chen, Senquan Jia, Cao Chen, Zhaosheng Liu, Yu Lan, Xiaoqing Fu	2022-04-08
hCoV-19/Yunnan/IVDC-568/2022	betacoronavirus	EPI_ISL_11873931	2022-03-26	Asia	China	Yunnan	Wenshan	Asia	China	Yunnan	high altitude	genome	29637	Human	13	Male	BA.2	GRA	Department of Acute Infectious Diseases Control and Prevention, Yunnan Center for Disease Control and Prevention	National Institute for Viral Disease Control and Prevention, China CDC	Meiling Zhang, Xiang Zhao, Jienan Zhou, Yenan Feng, Xiaonan Zhao, Zhixiao Chen, Senquan Jia, Cao Chen, Zhaosheng Liu, Yu Lan, Xiaoqing Fu	2022-04-08
hCoV-19/Yunnan/RLC1/2021	betacoronavirus	EPI_ISL_13005064	2021-03-30	Asia	China	Yunnan		Asia	China	Yunnan	high altitude	genome	29862	Human	unknown	unknown	B.1.36.16	GH	Department of Acute Infectious Diseases Control and Prevention, Yunnan Provincial Center for Disease Control and Prevention	Department of Acute Infectious Diseases Control and Prevention, Yunnan Provincial Center for Disease Control and Prevention	Meiling Zhang, Jienan Zhou, Senquan Jia, Zhaosheng Liu, Xiaoqing Fu	2022-05-30
hCoV-19/Yunnan/RLC2/2021	betacoronavirus	EPI_ISL_13005065	2021-03-29	Asia	China	Yunnan		Asia	China	Yunnan	high altitude	genome	29829	Human	unknown	unknown	B.1.36.16	GH	Department of Acute Infectious Diseases Control and Prevention, Yunnan Provincial Center for Disease Control and Prevention	Department of Acute Infectious Diseases Control and Prevention, Yunnan Provincial Center for Disease Control and Prevention	Meiling Zhang, Jienan Zhou, Senquan Jia, Zhaosheng Liu, Xiaoqing Fu	2022-05-30
hCoV-19/Yunnan/RLC3/2021	betacoronavirus	EPI_ISL_13005066	2021-03-30	Asia	China	Yunnan		Asia	China	Yunnan	high altitude	genome	29890	Human	unknown	unknown	B.1.36.16	GH	Department of Acute Infectious Diseases Control and Prevention, Yunnan Provincial Center for Disease Control and Prevention	Department of Acute Infectious Diseases Control and Prevention, Yunnan Provincial Center for Disease Control and Prevention	Meiling Zhang, Jienan Zhou, Senquan Jia, Zhaosheng Liu, Xiaoqing Fu	2022-05-30
hCoV-19/Yunnan/RLC4/2021	betacoronavirus	EPI_ISL_13005067	2021-03-31	Asia	China	Yunnan		Asia	China	Yunnan	high altitude	genome	29903	Human	unknown	unknown	B.1.36.16	GH	Department of Acute Infectious Diseases Control and Prevention, Yunnan Provincial Center for Disease Control and Prevention	Department of Acute Infectious Diseases Control and Prevention, Yunnan Provincial Center for Disease Control and Prevention	Meiling Zhang, Jienan Zhou, Senquan Jia, Zhaosheng Liu, Xiaoqing Fu	2022-05-30
hCoV-19/Yunnan/RLC5/2021	betacoronavirus	EPI_ISL_13005068	2021-03-30	Asia	China	Yunnan		Asia	China	Yunnan	high altitude	genome	29902	Human	unknown	unknown	B.1.36.16	GH	Department of Acute Infectious Diseases Control and Prevention, Yunnan Provincial Center for Disease Control and Prevention	Department of Acute Infectious Diseases Control and Prevention, Yunnan Provincial Center for Disease Control and Prevention	Meiling Zhang, Jienan Zhou, Senquan Jia, Zhaosheng Liu, Xiaoqing Fu	2022-05-30
hCoV-19/Yunnan/RLC6/2021	betacoronavirus	EPI_ISL_13005069	2021-03-30	Asia	China	Yunnan		Asia	China	Yunnan	high altitude	genome	29901	Human	unknown	unknown	B.1.36.16	GH	Department of Acute Infectious Diseases Control and Prevention, Yunnan Provincial Center for Disease Control and Prevention	Department of Acute Infectious Diseases Control and Prevention, Yunnan Provincial Center for Disease Control and Prevention	Meiling Zhang, Jienan Zhou, Senquan Jia, Zhaosheng Liu, Xiaoqing Fu	2022-05-30
hCoV-19/Yunnan/RLC7/2021	betacoronavirus	EPI_ISL_13005070	2021-03-30	Asia	China	Yunnan		Asia	China	Yunnan	high altitude	genome	29902	Human	unknown	unknown	B.1.36.16	GH	Department of Acute Infectious Diseases Control and Prevention, Yunnan Provincial Center for Disease Control and Prevention	Department of Acute Infectious Diseases Control and Prevention, Yunnan Provincial Center for Disease Control and Prevention	Meiling Zhang, Jienan Zhou, Senquan Jia, Zhaosheng Liu, Xiaoqing Fu	2022-05-30
hCoV-19/Yunnan/RLC8/2021	betacoronavirus	EPI_ISL_13005071	2021-03-30	Asia	China	Yunnan		Asia	China	Yunnan	high altitude	genome	29894	Human	unknown	unknown	B.1.36.16	GH	Department of Acute Infectious Diseases Control and Prevention, Yunnan Provincial Center for Disease Control and Prevention	Department of Acute Infectious Diseases Control and Prevention, Yunnan Provincial Center for Disease Control and Prevention	Meiling Zhang, Jienan Zhou, Senquan Jia, Zhaosheng Liu, Xiaoqing Fu	2022-05-30
hCoV-19/Yunnan/RLC9/2021	betacoronavirus	EPI_ISL_13005072	2021-03-30	Asia	China	Yunnan		Asia	China	Yunnan	high altitude	genome	29889	Human	unknown	unknown	B.1.36.16	GH	Department of Acute Infectious Diseases Control and Prevention, Yunnan Provincial Center for Disease Control and Prevention	Department of Acute Infectious Diseases Control and Prevention, Yunnan Provincial Center for Disease Control and Prevention	Meiling Zhang, Jienan Zhou, Senquan Jia, Zhaosheng Liu, Xiaoqing Fu	2022-05-30
hCoV-19/Yunnan/RLC10/2021	betacoronavirus	EPI_ISL_13005073	2021-03-30	Asia	China	Yunnan		Asia	China	Yunnan	high altitude	genome	29852	Human	unknown	unknown	B.1.36.16	GH	Department of Acute Infectious Diseases Control and Prevention, Yunnan Provincial Center for Disease Control and Prevention	Department of Acute Infectious Diseases Control and Prevention, Yunnan Provincial Center for Disease Control and Prevention	Meiling Zhang, Jienan Zhou, Senquan Jia, Zhaosheng Liu, Xiaoqing Fu	2022-05-30
hCoV-19/Yunnan/RLC11/2021	betacoronavirus	EPI_ISL_13005074	2021-03-30	Asia	China	Yunnan		Asia	China	Yunnan	high altitude	genome	29892	Human	unknown	unknown	B.1.36.16	GH	Department of Acute Infectious Diseases Control and Prevention, Yunnan Provincial Center for Disease Control and Prevention	Department of Acute Infectious Diseases Control and Prevention, Yunnan Provincial Center for Disease Control and Prevention	Meiling Zhang, Jienan Zhou, Senquan Jia, Zhaosheng Liu, Xiaoqing Fu	2022-05-30
hCoV-19/Yunnan/RLC12/2021	betacoronavirus	EPI_ISL_13005075	2021-03-30	Asia	China	Yunnan		Asia	China	Yunnan	high altitude	genome	29849	Human	unknown	unknown	B.1.36.16	GH	Department of Acute Infectious Diseases Control and Prevention, Yunnan Provincial Center for Disease Control and Prevention	Department of Acute Infectious Diseases Control and Prevention, Yunnan Provincial Center for Disease Control and Prevention	Meiling Zhang, Jienan Zhou, Senquan Jia, Zhaosheng Liu, Xiaoqing Fu	2022-05-30
hCoV-19/Yunnan/RLC13/2021	betacoronavirus	EPI_ISL_13005076	2021-03-30	Asia	China	Yunnan		Asia	China	Yunnan	high altitude	genome	29879	Human	unknown	unknown	B.1.36.16	GH	Department of Acute Infectious Diseases Control and Prevention, Yunnan Provincial Center for Disease Control and Prevention	Department of Acute Infectious Diseases Control and Prevention, Yunnan Provincial Center for Disease Control and Prevention	Meiling Zhang, Jienan Zhou, Senquan Jia, Zhaosheng Liu, Xiaoqing Fu	2022-05-30
hCoV-19/Yunnan/RLC14/2021	betacoronavirus	EPI_ISL_13005077	2021-03-30	Asia	China	Yunnan		Asia	China	Yunnan	high altitude	genome	29871	Human	unknown	unknown	B.1.36.16	GH	Department of Acute Infectious Diseases Control and Prevention, Yunnan Provincial Center for Disease Control and Prevention	Department of Acute Infectious Diseases Control and Prevention, Yunnan Provincial Center for Disease Control and Prevention	Meiling Zhang, Jienan Zhou, Senquan Jia, Zhaosheng Liu, Xiaoqing Fu	2022-05-30
hCoV-19/Yunnan/RLC15/2021	betacoronavirus	EPI_ISL_13005078	2021-03-30	Asia	China	Yunnan		Asia	China	Yunnan	high altitude	genome	29864	Human	unknown	unknown	B.1.36.16	GH	Department of Acute Infectious Diseases Control and Prevention, Yunnan Provincial Center for Disease Control and Prevention	Department of Acute Infectious Diseases Control and Prevention, Yunnan Provincial Center for Disease Control and Prevention	Meiling Zhang, Jienan Zhou, Senquan Jia, Zhaosheng Liu, Xiaoqing Fu	2022-05-30
hCoV-19/Yunnan/RLC16/2021	betacoronavirus	EPI_ISL_13005079	2021-03-30	Asia	China	Yunnan		Asia	China	Yunnan	high altitude	genome	29900	Human	unknown	unknown	B.1.36.16	GH	Department of Acute Infectious Diseases Control and Prevention, Yunnan Provincial Center for Disease Control and Prevention	Department of Acute Infectious Diseases Control and Prevention, Yunnan Provincial Center for Disease Control and Prevention	Meiling Zhang, Jienan Zhou, Senquan Jia, Zhaosheng Liu, Xiaoqing Fu	2022-05-30
hCoV-19/Yunnan/RLC17/2021	betacoronavirus	EPI_ISL_13005080	2021-03-30	Asia	China	Yunnan		Asia	China	Yunnan	high altitude	genome	29872	Human	unknown	unknown	B.1.36.16	GH	Department of Acute Infectious Diseases Control and Prevention, Yunnan Provincial Center for Disease Control and Prevention	Department of Acute Infectious Diseases Control and Prevention, Yunnan Provincial Center for Disease Control and Prevention	Meiling Zhang, Jienan Zhou, Senquan Jia, Zhaosheng Liu, Xiaoqing Fu	2022-05-30
hCoV-19/Yunnan/RLC18/2021	betacoronavirus	EPI_ISL_13005081	2021-03-31	Asia	China	Yunnan		Asia	China	Yunnan	high altitude	genome	29865	Human	unknown	unknown	B.1.36.16	GH	Department of Acute Infectious Diseases Control and Prevention, Yunnan Provincial Center for Disease Control and Prevention	Department of Acute Infectious Diseases Control and Prevention, Yunnan Provincial Center for Disease Control and Prevention	Meiling Zhang, Jienan Zhou, Senquan Jia, Zhaosheng Liu, Xiaoqing Fu	2022-05-30
hCoV-19/Yunnan/RLC19/2021	betacoronavirus	EPI_ISL_13005082	2021-03-31	Asia	China	Yunnan		Asia	China	Yunnan	high altitude	genome	29861	Human	unknown	unknown	B.1.36.16	GH	Department of Acute Infectious Diseases Control and Prevention, Yunnan Provincial Center for Disease Control and Prevention	Department of Acute Infectious Diseases Control and Prevention, Yunnan Provincial Center for Disease Control and Prevention	Meiling Zhang, Jienan Zhou, Senquan Jia, Zhaosheng Liu, Xiaoqing Fu	2022-05-30
hCoV-19/Yunnan/RLC20/2021	betacoronavirus	EPI_ISL_13005083	2021-03-31	Asia	China	Yunnan		Asia	China	Yunnan	high altitude	genome	29901	Human	unknown	unknown	B.1.36.16	GH	Department of Acute Infectious Diseases Control and Prevention, Yunnan Provincial Center for Disease Control and Prevention	Department of Acute Infectious Diseases Control and Prevention, Yunnan Provincial Center for Disease Control and Prevention	Meiling Zhang, Jienan Zhou, Senquan Jia, Zhaosheng Liu, Xiaoqing Fu	2022-05-30
hCoV-19/Yunnan/RLC21/2021	betacoronavirus	EPI_ISL_13005084	2021-03-30	Asia	China	Yunnan		Asia	China	Yunnan	high altitude	genome	29852	Human	unknown	unknown	B.1.36.16	GH	Department of Acute Infectious Diseases Control and Prevention, Yunnan Provincial Center for Disease Control and Prevention	Department of Acute Infectious Diseases Control and Prevention, Yunnan Provincial Center for Disease Control and Prevention	Meiling Zhang, Jienan Zhou, Senquan Jia, Zhaosheng Liu, Xiaoqing Fu	2022-05-30
hCoV-19/Yunnan/RLC22/2021	betacoronavirus	EPI_ISL_13005085	2021-03-30	Asia	China	Yunnan		Asia	China	Yunnan	high altitude	genome	29852	Human	unknown	unknown	B.1.36.16	GH	Department of Acute Infectious Diseases Control and Prevention, Yunnan Provincial Center for Disease Control and Prevention	Department of Acute Infectious Diseases Control and Prevention, Yunnan Provincial Center for Disease Control and Prevention	Meiling Zhang, Jienan Zhou, Senquan Jia, Zhaosheng Liu, Xiaoqing Fu	2022-05-30
hCoV-19/Yunnan/RLC23/2021	betacoronavirus	EPI_ISL_13005086	2021-03-30	Asia	China	Yunnan		Asia	China	Yunnan	high altitude	genome	29863	Human	unknown	unknown	B.1.36.16	GH	Department of Acute Infectious Diseases Control and Prevention, Yunnan Provincial Center for Disease Control and Prevention	Department of Acute Infectious Diseases Control and Prevention, Yunnan Provincial Center for Disease Control and Prevention	Meiling Zhang, Jienan Zhou, Senquan Jia, Zhaosheng Liu, Xiaoqing Fu	2022-05-30
hCoV-19/Yunnan/RLC24/2021	betacoronavirus	EPI_ISL_13005087	2021-03-30	Asia	China	Yunnan		Asia	China	Yunnan	high altitude	genome	29819	Human	unknown	unknown	B.1.36.16	GH	Department of Acute Infectious Diseases Control and Prevention, Yunnan Provincial Center for Disease Control and Prevention	Department of Acute Infectious Diseases Control and Prevention, Yunnan Provincial Center for Disease Control and Prevention	Meiling Zhang, Jienan Zhou, Senquan Jia, Zhaosheng Liu, Xiaoqing Fu	2022-05-30
hCoV-19/Yunnan/RLC25/2021	betacoronavirus	EPI_ISL_13005088	2021-03-30	Asia	China	Yunnan		Asia	China	Yunnan	high altitude	genome	29903	Human	unknown	unknown	B.1.36.16	GH	Department of Acute Infectious Diseases Control and Prevention, Yunnan Provincial Center for Disease Control and Prevention	Department of Acute Infectious Diseases Control and Prevention, Yunnan Provincial Center for Disease Control and Prevention	Meiling Zhang, Jienan Zhou, Senquan Jia, Zhaosheng Liu, Xiaoqing Fu	2022-05-30
hCoV-19/Yunnan/RLC26/2021	betacoronavirus	EPI_ISL_13005089	2021-03-30	Asia	China	Yunnan		Asia	China	Yunnan	high altitude	genome	29879	Human	unknown	unknown	B.1.36.16	GH	Department of Acute Infectious Diseases Control and Prevention, Yunnan Provincial Center for Disease Control and Prevention	Department of Acute Infectious Diseases Control and Prevention, Yunnan Provincial Center for Disease Control and Prevention	Meiling Zhang, Jienan Zhou, Senquan Jia, Zhaosheng Liu, Xiaoqing Fu	2022-05-30
hCoV-19/Yunnan/RLC27/2021	betacoronavirus	EPI_ISL_13005090	2021-03-31	Asia	China	Yunnan		Asia	China	Yunnan	high altitude	genome	29862	Human	unknown	unknown	B.1.36.16	GH	Department of Acute Infectious Diseases Control and Prevention, Yunnan Provincial Center for Disease Control and Prevention	Department of Acute Infectious Diseases Control and Prevention, Yunnan Provincial Center for Disease Control and Prevention	Meiling Zhang, Jienan Zhou, Senquan Jia, Zhaosheng Liu, Xiaoqing Fu	2022-05-30
hCoV-19/Yunnan/RLC28/2021	betacoronavirus	EPI_ISL_13005091	2021-03-30	Asia	China	Yunnan		Asia	China	Yunnan	high altitude	genome	29858	Human	unknown	unknown	B.1.36.16	GH	Department of Acute Infectious Diseases Control and Prevention, Yunnan Provincial Center for Disease Control and Prevention	Department of Acute Infectious Diseases Control and Prevention, Yunnan Provincial Center for Disease Control and Prevention	Meiling Zhang, Jienan Zhou, Senquan Jia, Zhaosheng Liu, Xiaoqing Fu	2022-05-30
hCoV-19/Yunnan/RLC29/2021	betacoronavirus	EPI_ISL_13005092	2021-03-30	Asia	China	Yunnan		Asia	China	Yunnan	high altitude	genome	29896	Human	unknown	unknown	B.1.36.16	GH	Department of Acute Infectious Diseases Control and Prevention, Yunnan Provincial Center for Disease Control and Prevention	Department of Acute Infectious Diseases Control and Prevention, Yunnan Provincial Center for Disease Control and Prevention	Meiling Zhang, Jienan Zhou, Senquan Jia, Zhaosheng Liu, Xiaoqing Fu	2022-05-30
hCoV-19/Yunnan/RLC30/2021	betacoronavirus	EPI_ISL_13005093	2021-03-31	Asia	China	Yunnan		Asia	China	Yunnan	high altitude	genome	29860	Human	unknown	unknown	B.1.36.16	GH	Department of Acute Infectious Diseases Control and Prevention, Yunnan Provincial Center for Disease Control and Prevention	Department of Acute Infectious Diseases Control and Prevention, Yunnan Provincial Center for Disease Control and Prevention	Meiling Zhang, Jienan Zhou, Senquan Jia, Zhaosheng Liu, Xiaoqing Fu	2022-05-30
hCoV-19/Yunnan/RLC31/2021	betacoronavirus	EPI_ISL_13005094	2021-03-31	Asia	China	Yunnan		Asia	China	Yunnan	high altitude	genome	29872	Human	unknown	unknown	B.1.36.16	GH	Department of Acute Infectious Diseases Control and Prevention, Yunnan Provincial Center for Disease Control and Prevention	Department of Acute Infectious Diseases Control and Prevention, Yunnan Provincial Center for Disease Control and Prevention	Meiling Zhang, Jienan Zhou, Senquan Jia, Zhaosheng Liu, Xiaoqing Fu	2022-05-30
hCoV-19/Yunnan/RLC32/2021	betacoronavirus	EPI_ISL_13005095	2021-04-01	Asia	China	Yunnan		Asia	China	Yunnan	high altitude	genome	29859	Human	unknown	unknown	B.1.36.16	GH	Department of Acute Infectious Diseases Control and Prevention, Yunnan Provincial Center for Disease Control and Prevention	Department of Acute Infectious Diseases Control and Prevention, Yunnan Provincial Center for Disease Control and Prevention	Meiling Zhang, Jienan Zhou, Senquan Jia, Zhaosheng Liu, Xiaoqing Fu	2022-05-30
hCoV-19/Yunnan/RLC33/2021	betacoronavirus	EPI_ISL_13005096	2021-04-01	Asia	China	Yunnan		Asia	China	Yunnan	high altitude	genome	29895	Human	unknown	unknown	B.1.36.16	GH	Department of Acute Infectious Diseases Control and Prevention, Yunnan Provincial Center for Disease Control and Prevention	Department of Acute Infectious Diseases Control and Prevention, Yunnan Provincial Center for Disease Control and Prevention	Meiling Zhang, Jienan Zhou, Senquan Jia, Zhaosheng Liu, Xiaoqing Fu	2022-05-30
hCoV-19/Yunnan/RLC34/2021	betacoronavirus	EPI_ISL_13005097	2021-04-01	Asia	China	Yunnan		Asia	China	Yunnan	high altitude	genome	29887	Human	unknown	unknown	B.1.36.16	GH	Department of Acute Infectious Diseases Control and Prevention, Yunnan Provincial Center for Disease Control and Prevention	Department of Acute Infectious Diseases Control and Prevention, Yunnan Provincial Center for Disease Control and Prevention	Meiling Zhang, Jienan Zhou, Senquan Jia, Zhaosheng Liu, Xiaoqing Fu	2022-05-30
hCoV-19/Yunnan/RLC35/2021	betacoronavirus	EPI_ISL_13005098	2021-03-31	Asia	China	Yunnan		Asia	China	Yunnan	high altitude	genome	29875	Human	unknown	unknown	B.1.36.16	GH	Department of Acute Infectious Diseases Control and Prevention, Yunnan Provincial Center for Disease Control and Prevention	Department of Acute Infectious Diseases Control and Prevention, Yunnan Provincial Center for Disease Control and Prevention	Meiling Zhang, Jienan Zhou, Senquan Jia, Zhaosheng Liu, Xiaoqing Fu	2022-05-30
hCoV-19/Yunnan/RLC36/2021	betacoronavirus	EPI_ISL_13005099	2021-03-31	Asia	China	Yunnan		Asia	China	Yunnan	high altitude	genome	29896	Human	unknown	unknown	B.1.36.16	GH	Department of Acute Infectious Diseases Control and Prevention, Yunnan Provincial Center for Disease Control and Prevention	Department of Acute Infectious Diseases Control and Prevention, Yunnan Provincial Center for Disease Control and Prevention	Meiling Zhang, Jienan Zhou, Senquan Jia, Zhaosheng Liu, Xiaoqing Fu	2022-05-30
hCoV-19/Yunnan/RLC37/2021	betacoronavirus	EPI_ISL_13005100	2021-03-31	Asia	China	Yunnan		Asia	China	Yunnan	high altitude	genome	29879	Human	unknown	unknown	B.1.36.16	GH	Department of Acute Infectious Diseases Control and Prevention, Yunnan Provincial Center for Disease Control and Prevention	Department of Acute Infectious Diseases Control and Prevention, Yunnan Provincial Center for Disease Control and Prevention	Meiling Zhang, Jienan Zhou, Senquan Jia, Zhaosheng Liu, Xiaoqing Fu	2022-05-30
hCoV-19/Yunnan/RLC38/2021	betacoronavirus	EPI_ISL_13005101	2021-04-01	Asia	China	Yunnan		Asia	China	Yunnan	high altitude	genome	29893	Human	unknown	unknown	B.1.36.16	GH	Department of Acute Infectious Diseases Control and Prevention, Yunnan Provincial Center for Disease Control and Prevention	Department of Acute Infectious Diseases Control and Prevention, Yunnan Provincial Center for Disease Control and Prevention	Meiling Zhang, Jienan Zhou, Senquan Jia, Zhaosheng Liu, Xiaoqing Fu	2022-05-30
hCoV-19/Yunnan/RLC39/2021	betacoronavirus	EPI_ISL_13005102	2021-03-31	Asia	China	Yunnan		Asia	China	Yunnan	high altitude	genome	29894	Human	unknown	unknown	B.1.36.16	GH	Department of Acute Infectious Diseases Control and Prevention, Yunnan Provincial Center for Disease Control and Prevention	Department of Acute Infectious Diseases Control and Prevention, Yunnan Provincial Center for Disease Control and Prevention	Meiling Zhang, Jienan Zhou, Senquan Jia, Zhaosheng Liu, Xiaoqing Fu	2022-05-30
hCoV-19/Yunnan/RLC40/2021	betacoronavirus	EPI_ISL_13005103	2021-03-31	Asia	China	Yunnan		Asia	China	Yunnan	high altitude	genome	29828	Human	unknown	unknown	B.1.36.16	GH	Department of Acute Infectious Diseases Control and Prevention, Yunnan Provincial Center for Disease Control and Prevention	Department of Acute Infectious Diseases Control and Prevention, Yunnan Provincial Center for Disease Control and Prevention	Meiling Zhang, Jienan Zhou, Senquan Jia, Zhaosheng Liu, Xiaoqing Fu	2022-05-30
hCoV-19/Yunnan/RLC41/2021	betacoronavirus	EPI_ISL_13005105	2021-03-31	Asia	China	Yunnan		Asia	China	Yunnan	high altitude	genome	29832	Human	unknown	unknown	B.1.36.16	GH	Department of Acute Infectious Diseases Control and Prevention, Yunnan Provincial Center for Disease Control and Prevention	Department of Acute Infectious Diseases Control and Prevention, Yunnan Provincial Center for Disease Control and Prevention	Meiling Zhang, Jienan Zhou, Senquan Jia, Zhaosheng Liu, Xiaoqing Fu	2022-05-30
hCoV-19/Yunnan/RLC42/2021	betacoronavirus	EPI_ISL_13005106	2021-04-01	Asia	China	Yunnan		Asia	China	Yunnan	high altitude	genome	29867	Human	unknown	unknown	B.1.36.16	GH	Department of Acute Infectious Diseases Control and Prevention, Yunnan Provincial Center for Disease Control and Prevention	Department of Acute Infectious Diseases Control and Prevention, Yunnan Provincial Center for Disease Control and Prevention	Meiling Zhang, Jienan Zhou, Senquan Jia, Zhaosheng Liu, Xiaoqing Fu	2022-05-30
hCoV-19/Yunnan/RLC43/2021	betacoronavirus	EPI_ISL_13005107	2021-04-01	Asia	China	Yunnan		Asia	China	Yunnan	high altitude	genome	29891	Human	unknown	unknown	B.1.36.16	GH	Department of Acute Infectious Diseases Control and Prevention, Yunnan Provincial Center for Disease Control and Prevention	Department of Acute Infectious Diseases Control and Prevention, Yunnan Provincial Center for Disease Control and Prevention	Meiling Zhang, Jienan Zhou, Senquan Jia, Zhaosheng Liu, Xiaoqing Fu	2022-05-30
hCoV-19/Yunnan/RLC44/2021	betacoronavirus	EPI_ISL_13005108	2021-03-31	Asia	China	Yunnan		Asia	China	Yunnan	high altitude	genome	29879	Human	unknown	unknown	B.1.36.16	GH	Department of Acute Infectious Diseases Control and Prevention, Yunnan Provincial Center for Disease Control and Prevention	Department of Acute Infectious Diseases Control and Prevention, Yunnan Provincial Center for Disease Control and Prevention	Meiling Zhang, Jienan Zhou, Senquan Jia, Zhaosheng Liu, Xiaoqing Fu	2022-05-30
hCoV-19/Yunnan/RLC45/2021	betacoronavirus	EPI_ISL_13005109	2021-03-31	Asia	China	Yunnan		Asia	China	Yunnan	high altitude	genome	29886	Human	unknown	unknown	B.1.36.16	GH	Department of Acute Infectious Diseases Control and Prevention, Yunnan Provincial Center for Disease Control and Prevention	Department of Acute Infectious Diseases Control and Prevention, Yunnan Provincial Center for Disease Control and Prevention	Meiling Zhang, Jienan Zhou, Senquan Jia, Zhaosheng Liu, Xiaoqing Fu	2022-05-30
hCoV-19/Yunnan/RLC46/2021	betacoronavirus	EPI_ISL_13005110	2021-04-01	Asia	China	Yunnan		Asia	China	Yunnan	high altitude	genome	29892	Human	unknown	unknown	B.1.36.16	GH	Department of Acute Infectious Diseases Control and Prevention, Yunnan Provincial Center for Disease Control and Prevention	Department of Acute Infectious Diseases Control and Prevention, Yunnan Provincial Center for Disease Control and Prevention	Meiling Zhang, Jienan Zhou, Senquan Jia, Zhaosheng Liu, Xiaoqing Fu	2022-05-30
hCoV-19/Yunnan/RLC47/2021	betacoronavirus	EPI_ISL_13005111	2021-04-02	Asia	China	Yunnan		Asia	China	Yunnan	high altitude	genome	29885	Human	unknown	unknown	B.1.36.16	GH	Department of Acute Infectious Diseases Control and Prevention, Yunnan Provincial Center for Disease Control and Prevention	Department of Acute Infectious Diseases Control and Prevention, Yunnan Provincial Center for Disease Control and Prevention	Meiling Zhang, Jienan Zhou, Senquan Jia, Zhaosheng Liu, Xiaoqing Fu	2022-05-30
hCoV-19/Yunnan/RLC48/2021	betacoronavirus	EPI_ISL_13005112	2021-04-02	Asia	China	Yunnan		Asia	China	Yunnan	high altitude	genome	29891	Human	unknown	unknown	B.1.36.16	GH	Department of Acute Infectious Diseases Control and Prevention, Yunnan Provincial Center for Disease Control and Prevention	Department of Acute Infectious Diseases Control and Prevention, Yunnan Provincial Center for Disease Control and Prevention	Meiling Zhang, Jienan Zhou, Senquan Jia, Zhaosheng Liu, Xiaoqing Fu	2022-05-30
hCoV-19/Yunnan/RLC49/2021	betacoronavirus	EPI_ISL_13005113	2021-04-02	Asia	China	Yunnan		Asia	China	Yunnan	high altitude	genome	29891	Human	unknown	unknown	B.1.36.16	GH	Department of Acute Infectious Diseases Control and Prevention, Yunnan Provincial Center for Disease Control and Prevention	Department of Acute Infectious Diseases Control and Prevention, Yunnan Provincial Center for Disease Control and Prevention	Meiling Zhang, Jienan Zhou, Senquan Jia, Zhaosheng Liu, Xiaoqing Fu	2022-05-30
hCoV-19/Yunnan/RLC50/2021	betacoronavirus	EPI_ISL_13005114	2021-04-02	Asia	China	Yunnan		Asia	China	Yunnan	high altitude	genome	29896	Human	unknown	unknown	B.1.36.16	GH	Department of Acute Infectious Diseases Control and Prevention, Yunnan Provincial Center for Disease Control and Prevention	Department of Acute Infectious Diseases Control and Prevention, Yunnan Provincial Center for Disease Control and Prevention	Meiling Zhang, Jienan Zhou, Senquan Jia, Zhaosheng Liu, Xiaoqing Fu	2022-05-30
hCoV-19/Yunnan/RLC51/2021	betacoronavirus	EPI_ISL_13005115	2021-03-31	Asia	China	Yunnan		Asia	China	Yunnan	high altitude	genome	29885	Human	unknown	unknown	B.1.36.16	GH	Department of Acute Infectious Diseases Control and Prevention, Yunnan Provincial Center for Disease Control and Prevention	Department of Acute Infectious Diseases Control and Prevention, Yunnan Provincial Center for Disease Control and Prevention	Meiling Zhang, Jienan Zhou, Senquan Jia, Zhaosheng Liu, Xiaoqing Fu	2022-05-30
hCoV-19/Yunnan/RLC52/2021	betacoronavirus	EPI_ISL_13005116	2021-03-31	Asia	China	Yunnan		Asia	China	Yunnan	high altitude	genome	29879	Human	unknown	unknown	B.1.36.16	GH	Department of Acute Infectious Diseases Control and Prevention, Yunnan Provincial Center for Disease Control and Prevention	Department of Acute Infectious Diseases Control and Prevention, Yunnan Provincial Center for Disease Control and Prevention	Meiling Zhang, Jienan Zhou, Senquan Jia, Zhaosheng Liu, Xiaoqing Fu	2022-05-30
hCoV-19/Yunnan/RLC53/2021	betacoronavirus	EPI_ISL_13005117	2021-04-02	Asia	China	Yunnan		Asia	China	Yunnan	high altitude	genome	29874	Human	unknown	unknown	B.1.36.16	GH	Department of Acute Infectious Diseases Control and Prevention, Yunnan Provincial Center for Disease Control and Prevention	Department of Acute Infectious Diseases Control and Prevention, Yunnan Provincial Center for Disease Control and Prevention	Meiling Zhang, Jienan Zhou, Senquan Jia, Zhaosheng Liu, Xiaoqing Fu	2022-05-30
hCoV-19/Yunnan/RLC54/2021	betacoronavirus	EPI_ISL_13005118	2021-04-02	Asia	China	Yunnan		Asia	China	Yunnan	high altitude	genome	29851	Human	unknown	unknown	B.1.36.16	GH	Department of Acute Infectious Diseases Control and Prevention, Yunnan Provincial Center for Disease Control and Prevention	Department of Acute Infectious Diseases Control and Prevention, Yunnan Provincial Center for Disease Control and Prevention	Meiling Zhang, Jienan Zhou, Senquan Jia, Zhaosheng Liu, Xiaoqing Fu	2022-05-30
hCoV-19/Yunnan/RLC55/2021	betacoronavirus	EPI_ISL_13005119	2021-04-02	Asia	China	Yunnan		Asia	China	Yunnan	high altitude	genome	29901	Human	unknown	unknown	B.1.36.16	GH	Department of Acute Infectious Diseases Control and Prevention, Yunnan Provincial Center for Disease Control and Prevention	Department of Acute Infectious Diseases Control and Prevention, Yunnan Provincial Center for Disease Control and Prevention	Meiling Zhang, Jienan Zhou, Senquan Jia, Zhaosheng Liu, Xiaoqing Fu	2022-05-30
hCoV-19/Yunnan/RLC56/2021	betacoronavirus	EPI_ISL_13005120	2021-04-02	Asia	China	Yunnan		Asia	China	Yunnan	high altitude	genome	29862	Human	unknown	unknown	B.1.36.16	GH	Department of Acute Infectious Diseases Control and Prevention, Yunnan Provincial Center for Disease Control and Prevention	Department of Acute Infectious Diseases Control and Prevention, Yunnan Provincial Center for Disease Control and Prevention	Meiling Zhang, Jienan Zhou, Senquan Jia, Zhaosheng Liu, Xiaoqing Fu	2022-05-30
hCoV-19/Yunnan/RLC57/2021	betacoronavirus	EPI_ISL_13005121	2021-04-03	Asia	China	Yunnan		Asia	China	Yunnan	high altitude	genome	29900	Human	unknown	unknown	B.1.36.16	GH	Department of Acute Infectious Diseases Control and Prevention, Yunnan Provincial Center for Disease Control and Prevention	Department of Acute Infectious Diseases Control and Prevention, Yunnan Provincial Center for Disease Control and Prevention	Meiling Zhang, Jienan Zhou, Senquan Jia, Zhaosheng Liu, Xiaoqing Fu	2022-05-30
hCoV-19/Yunnan/RLC58/2021	betacoronavirus	EPI_ISL_13005122	2021-04-02	Asia	China	Yunnan		Asia	China	Yunnan	high altitude	genome	29876	Human	unknown	unknown	B.1.36.16	GH	Department of Acute Infectious Diseases Control and Prevention, Yunnan Provincial Center for Disease Control and Prevention	Department of Acute Infectious Diseases Control and Prevention, Yunnan Provincial Center for Disease Control and Prevention	Meiling Zhang, Jienan Zhou, Senquan Jia, Zhaosheng Liu, Xiaoqing Fu	2022-05-30
hCoV-19/Yunnan/RLC59/2021	betacoronavirus	EPI_ISL_13005123	2021-04-03	Asia	China	Yunnan		Asia	China	Yunnan	high altitude	genome	29899	Human	unknown	unknown	B.1.36.16	GH	Department of Acute Infectious Diseases Control and Prevention, Yunnan Provincial Center for Disease Control and Prevention	Department of Acute Infectious Diseases Control and Prevention, Yunnan Provincial Center for Disease Control and Prevention	Meiling Zhang, Jienan Zhou, Senquan Jia, Zhaosheng Liu, Xiaoqing Fu	2022-05-30
hCoV-19/Yunnan/RLC60/2021	betacoronavirus	EPI_ISL_13005124	2021-04-04	Asia	China	Yunnan		Asia	China	Yunnan	high altitude	genome	29882	Human	unknown	unknown	B.1.36.16	GH	Department of Acute Infectious Diseases Control and Prevention, Yunnan Provincial Center for Disease Control and Prevention	Department of Acute Infectious Diseases Control and Prevention, Yunnan Provincial Center for Disease Control and Prevention	Meiling Zhang, Jienan Zhou, Senquan Jia, Zhaosheng Liu, Xiaoqing Fu	2022-05-30
hCoV-19/Yunnan/RLC61/2021	betacoronavirus	EPI_ISL_13005125	2021-04-04	Asia	China	Yunnan		Asia	China	Yunnan	high altitude	genome	29867	Human	unknown	unknown	B.1.36.16	GH	Department of Acute Infectious Diseases Control and Prevention, Yunnan Provincial Center for Disease Control and Prevention	Department of Acute Infectious Diseases Control and Prevention, Yunnan Provincial Center for Disease Control and Prevention	Meiling Zhang, Jienan Zhou, Senquan Jia, Zhaosheng Liu, Xiaoqing Fu	2022-05-30
hCoV-19/Yunnan/RLC62/2021	betacoronavirus	EPI_ISL_13005126	2021-04-04	Asia	China	Yunnan		Asia	China	Yunnan	high altitude	genome	29856	Human	unknown	unknown	B.1.36.16	GH	Department of Acute Infectious Diseases Control and Prevention, Yunnan Provincial Center for Disease Control and Prevention	Department of Acute Infectious Diseases Control and Prevention, Yunnan Provincial Center for Disease Control and Prevention	Meiling Zhang, Jienan Zhou, Senquan Jia, Zhaosheng Liu, Xiaoqing Fu	2022-05-30
hCoV-19/Yunnan/RLC63/2021	betacoronavirus	EPI_ISL_13005127	2021-04-03	Asia	China	Yunnan		Asia	China	Yunnan	high altitude	genome	29893	Human	unknown	unknown	B.1.36.16	GH	Department of Acute Infectious Diseases Control and Prevention, Yunnan Provincial Center for Disease Control and Prevention	Department of Acute Infectious Diseases Control and Prevention, Yunnan Provincial Center for Disease Control and Prevention	Meiling Zhang, Jienan Zhou, Senquan Jia, Zhaosheng Liu, Xiaoqing Fu	2022-05-30
hCoV-19/Yunnan/RLC64/2021	betacoronavirus	EPI_ISL_13005128	2021-04-04	Asia	China	Yunnan		Asia	China	Yunnan	high altitude	genome	29852	Human	unknown	unknown	B.1.36.16	GH	Department of Acute Infectious Diseases Control and Prevention, Yunnan Provincial Center for Disease Control and Prevention	Department of Acute Infectious Diseases Control and Prevention, Yunnan Provincial Center for Disease Control and Prevention	Meiling Zhang, Jienan Zhou, Senquan Jia, Zhaosheng Liu, Xiaoqing Fu	2022-05-30
hCoV-19/Yunnan/RLC65/2021	betacoronavirus	EPI_ISL_13005129	2021-04-04	Asia	China	Yunnan		Asia	China	Yunnan	high altitude	genome	29897	Human	unknown	unknown	B.1.36.16	GH	Department of Acute Infectious Diseases Control and Prevention, Yunnan Provincial Center for Disease Control and Prevention	Department of Acute Infectious Diseases Control and Prevention, Yunnan Provincial Center for Disease Control and Prevention	Meiling Zhang, Jienan Zhou, Senquan Jia, Zhaosheng Liu, Xiaoqing Fu	2022-05-30
hCoV-19/Yunnan/RLC66/2021	betacoronavirus	EPI_ISL_13005130	2021-04-04	Asia	China	Yunnan		Asia	China	Yunnan	high altitude	genome	29846	Human	unknown	unknown	B.1.36.16	GH	Department of Acute Infectious Diseases Control and Prevention, Yunnan Provincial Center for Disease Control and Prevention	Department of Acute Infectious Diseases Control and Prevention, Yunnan Provincial Center for Disease Control and Prevention	Meiling Zhang, Jienan Zhou, Senquan Jia, Zhaosheng Liu, Xiaoqing Fu	2022-05-30
hCoV-19/Yunnan/RLC67/2021	betacoronavirus	EPI_ISL_13005131	2021-04-02	Asia	China	Yunnan		Asia	China	Yunnan	high altitude	genome	29889	Human	unknown	unknown	B.1.36.16	GH	Department of Acute Infectious Diseases Control and Prevention, Yunnan Provincial Center for Disease Control and Prevention	Department of Acute Infectious Diseases Control and Prevention, Yunnan Provincial Center for Disease Control and Prevention	Meiling Zhang, Jienan Zhou, Senquan Jia, Zhaosheng Liu, Xiaoqing Fu	2022-05-30
hCoV-19/Yunnan/RLC68/2021	betacoronavirus	EPI_ISL_13005132	2021-04-03	Asia	China	Yunnan		Asia	China	Yunnan	high altitude	genome	29886	Human	unknown	unknown	B.1.36.16	GH	Department of Acute Infectious Diseases Control and Prevention, Yunnan Provincial Center for Disease Control and Prevention	Department of Acute Infectious Diseases Control and Prevention, Yunnan Provincial Center for Disease Control and Prevention	Meiling Zhang, Jienan Zhou, Senquan Jia, Zhaosheng Liu, Xiaoqing Fu	2022-05-30
hCoV-19/Yunnan/RLC69/2021	betacoronavirus	EPI_ISL_13005133	2021-04-04	Asia	China	Yunnan		Asia	China	Yunnan	high altitude	genome	29864	Human	unknown	unknown	B.1.36.16	GH	Department of Acute Infectious Diseases Control and Prevention, Yunnan Provincial Center for Disease Control and Prevention	Department of Acute Infectious Diseases Control and Prevention, Yunnan Provincial Center for Disease Control and Prevention	Meiling Zhang, Jienan Zhou, Senquan Jia, Zhaosheng Liu, Xiaoqing Fu	2022-05-30
hCoV-19/Yunnan/RLC70/2021	betacoronavirus	EPI_ISL_13005134	2021-04-02	Asia	China	Yunnan		Asia	China	Yunnan	high altitude	genome	29836	Human	unknown	unknown	B.1.36.16	GH	Department of Acute Infectious Diseases Control and Prevention, Yunnan Provincial Center for Disease Control and Prevention	Department of Acute Infectious Diseases Control and Prevention, Yunnan Provincial Center for Disease Control and Prevention	Meiling Zhang, Jienan Zhou, Senquan Jia, Zhaosheng Liu, Xiaoqing Fu	2022-05-30
hCoV-19/Yunnan/RLC71/2021	betacoronavirus	EPI_ISL_13005135	2021-04-04	Asia	China	Yunnan		Asia	China	Yunnan	high altitude	genome	29902	Human	unknown	unknown	B.1.36.16	GH	Department of Acute Infectious Diseases Control and Prevention, Yunnan Provincial Center for Disease Control and Prevention	Department of Acute Infectious Diseases Control and Prevention, Yunnan Provincial Center for Disease Control and Prevention	Meiling Zhang, Jienan Zhou, Senquan Jia, Zhaosheng Liu, Xiaoqing Fu	2022-05-30
hCoV-19/Yunnan/RLC72/2021	betacoronavirus	EPI_ISL_13005136	2021-04-10	Asia	China	Yunnan		Asia	China	Yunnan	high altitude	genome	29860	Human	unknown	unknown	B.1.36.16	GH	Department of Acute Infectious Diseases Control and Prevention, Yunnan Provincial Center for Disease Control and Prevention	Department of Acute Infectious Diseases Control and Prevention, Yunnan Provincial Center for Disease Control and Prevention	Meiling Zhang, Jienan Zhou, Senquan Jia, Zhaosheng Liu, Xiaoqing Fu	2022-05-30
hCoV-19/Yunnan/RLC73/2021	betacoronavirus	EPI_ISL_13005137	2021-04-07	Asia	China	Yunnan		Asia	China	Yunnan	high altitude	genome	29898	Human	unknown	unknown	B.1.36.16	GH	Department of Acute Infectious Diseases Control and Prevention, Yunnan Provincial Center for Disease Control and Prevention	Department of Acute Infectious Diseases Control and Prevention, Yunnan Provincial Center for Disease Control and Prevention	Meiling Zhang, Jienan Zhou, Senquan Jia, Zhaosheng Liu, Xiaoqing Fu	2022-05-30
hCoV-19/Yunnan/RLC74/2021	betacoronavirus	EPI_ISL_13005138	2021-04-07	Asia	China	Yunnan		Asia	China	Yunnan	high altitude	genome	29842	Human	unknown	unknown	B.1.36.16	GH	Department of Acute Infectious Diseases Control and Prevention, Yunnan Provincial Center for Disease Control and Prevention	Department of Acute Infectious Diseases Control and Prevention, Yunnan Provincial Center for Disease Control and Prevention	Meiling Zhang, Jienan Zhou, Senquan Jia, Zhaosheng Liu, Xiaoqing Fu	2022-05-30
hCoV-19/Yunnan/RLC75/2021	betacoronavirus	EPI_ISL_13005139	2021-04-04	Asia	China	Yunnan		Asia	China	Yunnan	high altitude	genome	29902	Human	unknown	unknown	B.1.36.16	GH	Department of Acute Infectious Diseases Control and Prevention, Yunnan Provincial Center for Disease Control and Prevention	Department of Acute Infectious Diseases Control and Prevention, Yunnan Provincial Center for Disease Control and Prevention	Meiling Zhang, Jienan Zhou, Senquan Jia, Zhaosheng Liu, Xiaoqing Fu	2022-05-30
hCoV-19/Yunnan/RLC78/2021	betacoronavirus	EPI_ISL_13005140	2021-04-06	Asia	China	Yunnan		Asia	China	Yunnan	high altitude	genome	29901	Human	unknown	unknown	B.1.36.16	GH	Department of Acute Infectious Diseases Control and Prevention, Yunnan Provincial Center for Disease Control and Prevention	Department of Acute Infectious Diseases Control and Prevention, Yunnan Provincial Center for Disease Control and Prevention	Meiling Zhang, Jienan Zhou, Senquan Jia, Zhaosheng Liu, Xiaoqing Fu	2022-05-30
hCoV-19/Yunnan/RLC79/2021	betacoronavirus	EPI_ISL_13005141	2021-04-07	Asia	China	Yunnan		Asia	China	Yunnan	high altitude	genome	29832	Human	unknown	unknown	B.1.36.16	GH	Department of Acute Infectious Diseases Control and Prevention, Yunnan Provincial Center for Disease Control and Prevention	Department of Acute Infectious Diseases Control and Prevention, Yunnan Provincial Center for Disease Control and Prevention	Meiling Zhang, Jienan Zhou, Senquan Jia, Zhaosheng Liu, Xiaoqing Fu	2022-05-30
hCoV-19/Yunnan/RLC80/2021	betacoronavirus	EPI_ISL_13005142	2021-04-07	Asia	China	Yunnan		Asia	China	Yunnan	high altitude	genome	29864	Human	unknown	unknown	B.1.36.16	GH	Department of Acute Infectious Diseases Control and Prevention, Yunnan Provincial Center for Disease Control and Prevention	Department of Acute Infectious Diseases Control and Prevention, Yunnan Provincial Center for Disease Control and Prevention	Meiling Zhang, Jienan Zhou, Senquan Jia, Zhaosheng Liu, Xiaoqing Fu	2022-05-30
hCoV-19/Yunnan/RLC81/2021	betacoronavirus	EPI_ISL_13005143	2021-04-07	Asia	China	Yunnan		Asia	China	Yunnan	high altitude	genome	29887	Human	unknown	unknown	B.1.36.16	GH	Department of Acute Infectious Diseases Control and Prevention, Yunnan Provincial Center for Disease Control and Prevention	Department of Acute Infectious Diseases Control and Prevention, Yunnan Provincial Center for Disease Control and Prevention	Meiling Zhang, Jienan Zhou, Senquan Jia, Zhaosheng Liu, Xiaoqing Fu	2022-05-30
hCoV-19/Yunnan/RLC82/2021	betacoronavirus	EPI_ISL_13005144	2021-04-06	Asia	China	Yunnan		Asia	China	Yunnan	high altitude	genome	29864	Human	unknown	unknown	B.1.36.16	GH	Department of Acute Infectious Diseases Control and Prevention, Yunnan Provincial Center for Disease Control and Prevention	Department of Acute Infectious Diseases Control and Prevention, Yunnan Provincial Center for Disease Control and Prevention	Meiling Zhang, Jienan Zhou, Senquan Jia, Zhaosheng Liu, Xiaoqing Fu	2022-05-30
hCoV-19/Yunnan/RLC83/2021	betacoronavirus	EPI_ISL_13005145	2021-04-07	Asia	China	Yunnan		Asia	China	Yunnan	high altitude	genome	29854	Human	unknown	unknown	B.1.36.16	GH	Department of Acute Infectious Diseases Control and Prevention, Yunnan Provincial Center for Disease Control and Prevention	Department of Acute Infectious Diseases Control and Prevention, Yunnan Provincial Center for Disease Control and Prevention	Meiling Zhang, Jienan Zhou, Senquan Jia, Zhaosheng Liu, Xiaoqing Fu	2022-05-30
hCoV-19/Yunnan/RLC84/2021	betacoronavirus	EPI_ISL_13005146	2021-04-08	Asia	China	Yunnan		Asia	China	Yunnan	high altitude	genome	29881	Human	unknown	unknown	B.1.36.16	GH	Department of Acute Infectious Diseases Control and Prevention, Yunnan Provincial Center for Disease Control and Prevention	Department of Acute Infectious Diseases Control and Prevention, Yunnan Provincial Center for Disease Control and Prevention	Meiling Zhang, Jienan Zhou, Senquan Jia, Zhaosheng Liu, Xiaoqing Fu	2022-05-30
hCoV-19/Yunnan/RLC86/2021	betacoronavirus	EPI_ISL_13005147	2021-04-08	Asia	China	Yunnan		Asia	China	Yunnan	high altitude	genome	29848	Human	unknown	unknown	B.1.36.16	GH	Department of Acute Infectious Diseases Control and Prevention, Yunnan Provincial Center for Disease Control and Prevention	Department of Acute Infectious Diseases Control and Prevention, Yunnan Provincial Center for Disease Control and Prevention	Meiling Zhang, Jienan Zhou, Senquan Jia, Zhaosheng Liu, Xiaoqing Fu	2022-05-30
hCoV-19/Yunnan/RLC87/2021	betacoronavirus	EPI_ISL_13005148	2021-04-08	Asia	China	Yunnan		Asia	China	Yunnan	high altitude	genome	29894	Human	unknown	unknown	B.1.36.16	GH	Department of Acute Infectious Diseases Control and Prevention, Yunnan Provincial Center for Disease Control and Prevention	Department of Acute Infectious Diseases Control and Prevention, Yunnan Provincial Center for Disease Control and Prevention	Meiling Zhang, Jienan Zhou, Senquan Jia, Zhaosheng Liu, Xiaoqing Fu	2022-05-30
hCoV-19/Yunnan/RLC88/2021	betacoronavirus	EPI_ISL_13005149	2021-04-07	Asia	China	Yunnan		Asia	China	Yunnan	high altitude	genome	29878	Human	unknown	unknown	B.1.36.16	GH	Department of Acute Infectious Diseases Control and Prevention, Yunnan Provincial Center for Disease Control and Prevention	Department of Acute Infectious Diseases Control and Prevention, Yunnan Provincial Center for Disease Control and Prevention	Meiling Zhang, Jienan Zhou, Senquan Jia, Zhaosheng Liu, Xiaoqing Fu	2022-05-30
hCoV-19/Yunnan/RLC89/2021	betacoronavirus	EPI_ISL_13005150	2021-04-12	Asia	China	Yunnan		Asia	China	Yunnan	high altitude	genome	29861	Human	unknown	unknown	B.1.36.16	GH	Department of Acute Infectious Diseases Control and Prevention, Yunnan Provincial Center for Disease Control and Prevention	Department of Acute Infectious Diseases Control and Prevention, Yunnan Provincial Center for Disease Control and Prevention	Meiling Zhang, Jienan Zhou, Senquan Jia, Zhaosheng Liu, Xiaoqing Fu	2022-05-30
hCoV-19/Yunnan/RLC90/2021	betacoronavirus	EPI_ISL_13005151	2021-04-12	Asia	China	Yunnan		Asia	China	Yunnan	high altitude	genome	29898	Human	unknown	unknown	B.1.36.16	GH	Department of Acute Infectious Diseases Control and Prevention, Yunnan Provincial Center for Disease Control and Prevention	Department of Acute Infectious Diseases Control and Prevention, Yunnan Provincial Center for Disease Control and Prevention	Meiling Zhang, Jienan Zhou, Senquan Jia, Zhaosheng Liu, Xiaoqing Fu	2022-05-30
hCoV-19/Yunnan/RLD1/2021	betacoronavirus	EPI_ISL_13008835	2021-07-03	Asia	China	Yunnan		Asia	China	Yunnan	high altitude	genome	29890	Human	unknown	unknown	B.1.617.2	GK	Department of Acute Infectious Diseases Control and Prevention, Yunnan Provincial Center for Disease Control and Prevention	Department of Acute Infectious Diseases Control and Prevention, Yunnan Provincial Center for Disease Control and Prevention	Meiling Zhang, Duo Li, Wenpeng Gu, Xiaonan Zhao, Senquan Jia, Jienan Zhou, Zhaosheng Liu, Xiaoqing Fu	2022-05-30
hCoV-19/Yunnan/RLD2/2021	betacoronavirus	EPI_ISL_13008836	2021-07-03	Asia	China	Yunnan		Asia	China	Yunnan	high altitude	genome	29890	Human	unknown	unknown	B.1.617.2	GK	Department of Acute Infectious Diseases Control and Prevention, Yunnan Provincial Center for Disease Control and Prevention	Department of Acute Infectious Diseases Control and Prevention, Yunnan Provincial Center for Disease Control and Prevention	Meiling Zhang, Duo Li, Wenpeng Gu, Xiaonan Zhao, Senquan Jia, Jienan Zhou, Zhaosheng Liu, Xiaoqing Fu	2022-05-30
hCoV-19/Yunnan/RLD6/2021	betacoronavirus	EPI_ISL_13008837	2021-07-04	Asia	China	Yunnan		Asia	China	Yunnan	high altitude	genome	29890	Human	unknown	unknown	B.1.617.2	GK	Department of Acute Infectious Diseases Control and Prevention, Yunnan Provincial Center for Disease Control and Prevention	Department of Acute Infectious Diseases Control and Prevention, Yunnan Provincial Center for Disease Control and Prevention	Meiling Zhang, Jienan Zhou, Zhaosheng Liu, Xiaoqing Fu	2022-05-30
hCoV-19/Yunnan/RLD42/2021	betacoronavirus	EPI_ISL_13008838	2021-07-10	Asia	China	Yunnan		Asia	China	Yunnan	high altitude	genome	29889	Human	unknown	unknown	B.1.617.2	GK	Department of Acute Infectious Diseases Control and Prevention, Yunnan Provincial Center for Disease Control and Prevention	Department of Acute Infectious Diseases Control and Prevention, Yunnan Provincial Center for Disease Control and Prevention	Meiling Zhang, Jienan Zhou, Zhaosheng Liu, Xiaoqing Fu	2022-05-30
hCoV-19/Yunnan/RLD43/2021	betacoronavirus	EPI_ISL_13008839	2021-07-10	Asia	China	Yunnan		Asia	China	Yunnan	high altitude	genome	29890	Human	unknown	unknown	B.1.617.2	GK	Department of Acute Infectious Diseases Control and Prevention, Yunnan Provincial Center for Disease Control and Prevention	Department of Acute Infectious Diseases Control and Prevention, Yunnan Provincial Center for Disease Control and Prevention	Meiling Zhang, Jienan Zhou, Zhaosheng Liu, Xiaoqing Fu	2022-05-30
hCoV-19/Yunnan/RLD44/2021	betacoronavirus	EPI_ISL_13008840	2021-07-10	Asia	China	Yunnan		Asia	China	Yunnan	high altitude	genome	29890	Human	unknown	unknown	B.1.617.2	GK	Department of Acute Infectious Diseases Control and Prevention, Yunnan Provincial Center for Disease Control and Prevention	Department of Acute Infectious Diseases Control and Prevention, Yunnan Provincial Center for Disease Control and Prevention	Meiling Zhang, Jienan Zhou, Zhaosheng Liu, Xiaoqing Fu	2022-05-30
hCoV-19/Yunnan/RLD45/2021	betacoronavirus	EPI_ISL_13008841	2021-07-10	Asia	China	Yunnan		Asia	China	Yunnan	high altitude	genome	29890	Human	unknown	unknown	B.1.617.2	GK	Department of Acute Infectious Diseases Control and Prevention, Yunnan Provincial Center for Disease Control and Prevention	Department of Acute Infectious Diseases Control and Prevention, Yunnan Provincial Center for Disease Control and Prevention	Meiling Zhang, Jienan Zhou, Zhaosheng Liu, Xiaoqing Fu	2022-05-30
hCoV-19/Yunnan/RLD46/2021	betacoronavirus	EPI_ISL_13008842	2021-07-10	Asia	China	Yunnan		Asia	China	Yunnan	high altitude	genome	29890	Human	unknown	unknown	B.1.617.2	GK	Department of Acute Infectious Diseases Control and Prevention, Yunnan Provincial Center for Disease Control and Prevention	Department of Acute Infectious Diseases Control and Prevention, Yunnan Provincial Center for Disease Control and Prevention	Meiling Zhang, Jienan Zhou, Zhaosheng Liu, Xiaoqing Fu	2022-05-30
hCoV-19/Yunnan/RLD47/2021	betacoronavirus	EPI_ISL_13008843	2021-07-10	Asia	China	Yunnan		Asia	China	Yunnan	high altitude	genome	29889	Human	unknown	unknown	B.1.617.2	GK	Department of Acute Infectious Diseases Control and Prevention, Yunnan Provincial Center for Disease Control and Prevention	Department of Acute Infectious Diseases Control and Prevention, Yunnan Provincial Center for Disease Control and Prevention	Meiling Zhang, Jienan Zhou, Zhaosheng Liu, Xiaoqing Fu	2022-05-30
hCoV-19/Yunnan/RLD48/2021	betacoronavirus	EPI_ISL_13008844	2021-07-10	Asia	China	Yunnan		Asia	China	Yunnan	high altitude	genome	29888	Human	unknown	unknown	B.1.617.2	GK	Department of Acute Infectious Diseases Control and Prevention, Yunnan Provincial Center for Disease Control and Prevention	Department of Acute Infectious Diseases Control and Prevention, Yunnan Provincial Center for Disease Control and Prevention	Meiling Zhang, Jienan Zhou, Zhaosheng Liu, Xiaoqing Fu	2022-05-30
hCoV-19/Yunnan/RLD49/2021	betacoronavirus	EPI_ISL_13008845	2021-07-10	Asia	China	Yunnan		Asia	China	Yunnan	high altitude	genome	29890	Human	unknown	unknown	B.1.617.2	GK	Department of Acute Infectious Diseases Control and Prevention, Yunnan Provincial Center for Disease Control and Prevention	Department of Acute Infectious Diseases Control and Prevention, Yunnan Provincial Center for Disease Control and Prevention	Meiling Zhang, Jienan Zhou, Zhaosheng Liu, Xiaoqing Fu	2022-05-30
hCoV-19/Yunnan/RLD51/2021	betacoronavirus	EPI_ISL_13008846	2021-07-10	Asia	China	Yunnan		Asia	China	Yunnan	high altitude	genome	29886	Human	unknown	unknown	B.1.617.2	GK	Department of Acute Infectious Diseases Control and Prevention, Yunnan Provincial Center for Disease Control and Prevention	Department of Acute Infectious Diseases Control and Prevention, Yunnan Provincial Center for Disease Control and Prevention	Meiling Zhang, Jienan Zhou, Zhaosheng Liu, Xiaoqing Fu	2022-05-30
hCoV-19/Yunnan/RLD53/2021	betacoronavirus	EPI_ISL_13008847	2021-07-15	Asia	China	Yunnan		Asia	China	Yunnan	high altitude	genome	29889	Human	unknown	unknown	B.1.617.2	GK	Department of Acute Infectious Diseases Control and Prevention, Yunnan Provincial Center for Disease Control and Prevention	Department of Acute Infectious Diseases Control and Prevention, Yunnan Provincial Center for Disease Control and Prevention	Meiling Zhang, Jienan Zhou, Zhaosheng Liu, Xiaoqing Fu	2022-05-30
hCoV-19/Yunnan/RLD54/2021	betacoronavirus	EPI_ISL_13008848	2021-07-11	Asia	China	Yunnan		Asia	China	Yunnan	high altitude	genome	29886	Human	unknown	unknown	B.1.617.2	GK	Department of Acute Infectious Diseases Control and Prevention, Yunnan Provincial Center for Disease Control and Prevention	Department of Acute Infectious Diseases Control and Prevention, Yunnan Provincial Center for Disease Control and Prevention	Meiling Zhang, Jienan Zhou, Zhaosheng Liu, Xiaoqing Fu	2022-05-30
hCoV-19/Yunnan/RLD55/2021	betacoronavirus	EPI_ISL_13008849	2021-07-15	Asia	China	Yunnan		Asia	China	Yunnan	high altitude	genome	29890	Human	unknown	unknown	B.1.617.2	GK	Department of Acute Infectious Diseases Control and Prevention, Yunnan Provincial Center for Disease Control and Prevention	Department of Acute Infectious Diseases Control and Prevention, Yunnan Provincial Center for Disease Control and Prevention	Meiling Zhang, Jienan Zhou, Zhaosheng Liu, Xiaoqing Fu	2022-05-30
hCoV-19/Yunnan/RLD56/2021	betacoronavirus	EPI_ISL_13008850	2021-07-11	Asia	China	Yunnan		Asia	China	Yunnan	high altitude	genome	29868	Human	unknown	unknown	B.1.617.2	GK	Department of Acute Infectious Diseases Control and Prevention, Yunnan Provincial Center for Disease Control and Prevention	Department of Acute Infectious Diseases Control and Prevention, Yunnan Provincial Center for Disease Control and Prevention	Meiling Zhang, Jienan Zhou, Zhaosheng Liu, Xiaoqing Fu	2022-05-30
hCoV-19/Yunnan/RLD57/2021	betacoronavirus	EPI_ISL_13008851	2021-07-11	Asia	China	Yunnan		Asia	China	Yunnan	high altitude	genome	29883	Human	unknown	unknown	B.1.617.2	GK	Department of Acute Infectious Diseases Control and Prevention, Yunnan Provincial Center for Disease Control and Prevention	Department of Acute Infectious Diseases Control and Prevention, Yunnan Provincial Center for Disease Control and Prevention	Meiling Zhang, Jienan Zhou, Zhaosheng Liu, Xiaoqing Fu	2022-05-30
hCoV-19/Yunnan/RLD58/2021	betacoronavirus	EPI_ISL_13008852	2021-07-13	Asia	China	Yunnan		Asia	China	Yunnan	high altitude	genome	29858	Human	unknown	unknown	B.1.617.2	GK	Department of Acute Infectious Diseases Control and Prevention, Yunnan Provincial Center for Disease Control and Prevention	Department of Acute Infectious Diseases Control and Prevention, Yunnan Provincial Center for Disease Control and Prevention	Meiling Zhang, Jienan Zhou, Zhaosheng Liu, Xiaoqing Fu	2022-05-30
hCoV-19/Yunnan/RLD59/2021	betacoronavirus	EPI_ISL_13008853	2021-07-13	Asia	China	Yunnan		Asia	China	Yunnan	high altitude	genome	29890	Human	unknown	unknown	B.1.617.2	GK	Department of Acute Infectious Diseases Control and Prevention, Yunnan Provincial Center for Disease Control and Prevention	Department of Acute Infectious Diseases Control and Prevention, Yunnan Provincial Center for Disease Control and Prevention	Meiling Zhang, Jienan Zhou, Zhaosheng Liu, Xiaoqing Fu	2022-05-30
hCoV-19/Yunnan/RLD60/2021	betacoronavirus	EPI_ISL_13008854	2021-07-17	Asia	China	Yunnan		Asia	China	Yunnan	high altitude	genome	29890	Human	unknown	unknown	B.1.617.2	GK	Department of Acute Infectious Diseases Control and Prevention, Yunnan Provincial Center for Disease Control and Prevention	Department of Acute Infectious Diseases Control and Prevention, Yunnan Provincial Center for Disease Control and Prevention	Meiling Zhang, Jienan Zhou, Zhaosheng Liu, Xiaoqing Fu	2022-05-30
hCoV-19/Yunnan/RLD64/2021	betacoronavirus	EPI_ISL_13008855	2021-07-16	Asia	China	Yunnan		Asia	China	Yunnan	high altitude	genome	29890	Human	unknown	unknown	B.1.617.2	GK	Department of Acute Infectious Diseases Control and Prevention, Yunnan Provincial Center for Disease Control and Prevention	Department of Acute Infectious Diseases Control and Prevention, Yunnan Provincial Center for Disease Control and Prevention	Meiling Zhang, Jienan Zhou, Zhaosheng Liu, Xiaoqing Fu	2022-05-30
hCoV-19/Yunnan/RLD69/2021	betacoronavirus	EPI_ISL_13008856	2021-07-17	Asia	China	Yunnan		Asia	China	Yunnan	high altitude	genome	29879	Human	unknown	unknown	B.1.617.2	GK	Department of Acute Infectious Diseases Control and Prevention, Yunnan Provincial Center for Disease Control and Prevention	Department of Acute Infectious Diseases Control and Prevention, Yunnan Provincial Center for Disease Control and Prevention	Meiling Zhang, Jienan Zhou, Zhaosheng Liu, Xiaoqing Fu	2022-05-30
hCoV-19/Yunnan/RLD70/2021	betacoronavirus	EPI_ISL_13008857	2021-07-17	Asia	China	Yunnan		Asia	China	Yunnan	high altitude	genome	29888	Human	unknown	unknown	B.1.617.2	GK	Department of Acute Infectious Diseases Control and Prevention, Yunnan Provincial Center for Disease Control and Prevention	Department of Acute Infectious Diseases Control and Prevention, Yunnan Provincial Center for Disease Control and Prevention	Meiling Zhang, Jienan Zhou, Zhaosheng Liu, Xiaoqing Fu	2022-05-30
hCoV-19/Yunnan/RLD71/2021	betacoronavirus	EPI_ISL_13008858	2021-07-17	Asia	China	Yunnan		Asia	China	Yunnan	high altitude	genome	29858	Human	unknown	unknown	B.1.617.2	GK	Department of Acute Infectious Diseases Control and Prevention, Yunnan Provincial Center for Disease Control and Prevention	Department of Acute Infectious Diseases Control and Prevention, Yunnan Provincial Center for Disease Control and Prevention	Meiling Zhang, Jienan Zhou, Zhaosheng Liu, Xiaoqing Fu	2022-05-30
hCoV-19/Yunnan/RLD72/2021	betacoronavirus	EPI_ISL_13008859	2021-07-18	Asia	China	Yunnan		Asia	China	Yunnan	high altitude	genome	29861	Human	unknown	unknown	B.1.617.2	GK	Department of Acute Infectious Diseases Control and Prevention, Yunnan Provincial Center for Disease Control and Prevention	Department of Acute Infectious Diseases Control and Prevention, Yunnan Provincial Center for Disease Control and Prevention	Meiling Zhang, Jienan Zhou, Zhaosheng Liu, Xiaoqing Fu	2022-05-30
hCoV-19/Yunnan/RLD73/2021	betacoronavirus	EPI_ISL_13008860	2021-07-18	Asia	China	Yunnan		Asia	China	Yunnan	high altitude	genome	29890	Human	unknown	unknown	B.1.617.2	GK	Department of Acute Infectious Diseases Control and Prevention, Yunnan Provincial Center for Disease Control and Prevention	Department of Acute Infectious Diseases Control and Prevention, Yunnan Provincial Center for Disease Control and Prevention	Meiling Zhang, Jienan Zhou, Zhaosheng Liu, Xiaoqing Fu	2022-05-30
hCoV-19/Yunnan/RLD76/2021	betacoronavirus	EPI_ISL_13008861	2021-07-18	Asia	China	Yunnan		Asia	China	Yunnan	high altitude	genome	29868	Human	unknown	unknown	B.1.617.2	GK	Department of Acute Infectious Diseases Control and Prevention, Yunnan Provincial Center for Disease Control and Prevention	Department of Acute Infectious Diseases Control and Prevention, Yunnan Provincial Center for Disease Control and Prevention	Meiling Zhang, Jienan Zhou, Zhaosheng Liu, Xiaoqing Fu	2022-05-30
hCoV-19/Yunnan/RLD81/2021	betacoronavirus	EPI_ISL_13008862	2021-07-21	Asia	China	Yunnan		Asia	China	Yunnan	high altitude	genome	29890	Human	unknown	unknown	B.1.617.2	GK	Department of Acute Infectious Diseases Control and Prevention, Yunnan Provincial Center for Disease Control and Prevention	Department of Acute Infectious Diseases Control and Prevention, Yunnan Provincial Center for Disease Control and Prevention	Meiling Zhang, Jienan Zhou, Zhaosheng Liu, Xiaoqing Fu	2022-05-30
hCoV-19/Yunnan/RLD83/2021	betacoronavirus	EPI_ISL_13008863	2021-07-25	Asia	China	Yunnan		Asia	China	Yunnan	high altitude	genome	29890	Human	unknown	unknown	B.1.617.2	GK	Department of Acute Infectious Diseases Control and Prevention, Yunnan Provincial Center for Disease Control and Prevention	Department of Acute Infectious Diseases Control and Prevention, Yunnan Provincial Center for Disease Control and Prevention	Meiling Zhang, Jienan Zhou, Zhaosheng Liu, Xiaoqing Fu	2022-05-30
hCoV-19/Yunnan/RLD84/2021	betacoronavirus	EPI_ISL_13008864	2021-07-27	Asia	China	Yunnan		Asia	China	Yunnan	high altitude	genome	29890	Human	unknown	unknown	B.1.617.2	GK	Department of Acute Infectious Diseases Control and Prevention, Yunnan Provincial Center for Disease Control and Prevention	Department of Acute Infectious Diseases Control and Prevention, Yunnan Provincial Center for Disease Control and Prevention	Meiling Zhang, Jienan Zhou, Zhaosheng Liu, Xiaoqing Fu	2022-05-30
hCoV-19/Yunnan/RLD85/2021	betacoronavirus	EPI_ISL_13008865	2021-07-27	Asia	China	Yunnan		Asia	China	Yunnan	high altitude	genome	29889	Human	unknown	unknown	B.1.617.2	GK	Department of Acute Infectious Diseases Control and Prevention, Yunnan Provincial Center for Disease Control and Prevention	Department of Acute Infectious Diseases Control and Prevention, Yunnan Provincial Center for Disease Control and Prevention	Meiling Zhang, Jienan Zhou, Zhaosheng Liu, Xiaoqing Fu	2022-05-30
hCoV-19/Yunnan/RLD86/2021	betacoronavirus	EPI_ISL_13008866	2021-07-30	Asia	China	Yunnan		Asia	China	Yunnan	high altitude	genome	29890	Human	unknown	unknown	B.1.617.2	GK	Department of Acute Infectious Diseases Control and Prevention, Yunnan Provincial Center for Disease Control and Prevention	Department of Acute Infectious Diseases Control and Prevention, Yunnan Provincial Center for Disease Control and Prevention	Meiling Zhang, Jienan Zhou, Zhaosheng Liu, Xiaoqing Fu	2022-05-30
hCoV-19/Yunnan/RLD87/2021	betacoronavirus	EPI_ISL_13008867	2021-07-30	Asia	China	Yunnan		Asia	China	Yunnan	high altitude	genome	29886	Human	unknown	unknown	B.1.617.2	GK	Department of Acute Infectious Diseases Control and Prevention, Yunnan Provincial Center for Disease Control and Prevention	Department of Acute Infectious Diseases Control and Prevention, Yunnan Provincial Center for Disease Control and Prevention	Meiling Zhang, Jienan Zhou, Zhaosheng Liu, Xiaoqing Fu	2022-05-30
hCoV-19/Yunnan/RLD88/2021	betacoronavirus	EPI_ISL_13008868	2021-07-31	Asia	China	Yunnan		Asia	China	Yunnan	high altitude	genome	29890	Human	unknown	unknown	B.1.617.2	GK	Department of Acute Infectious Diseases Control and Prevention, Yunnan Provincial Center for Disease Control and Prevention	Department of Acute Infectious Diseases Control and Prevention, Yunnan Provincial Center for Disease Control and Prevention	Meiling Zhang, Jienan Zhou, Zhaosheng Liu, Xiaoqing Fu	2022-05-30
hCoV-19/Yunnan/RLD89/2021	betacoronavirus	EPI_ISL_13008869	2021-08-01	Asia	China	Yunnan		Asia	China	Yunnan	high altitude	genome	29874	Human	unknown	unknown	B.1.617.2	GK	Department of Acute Infectious Diseases Control and Prevention, Yunnan Provincial Center for Disease Control and Prevention	Department of Acute Infectious Diseases Control and Prevention, Yunnan Provincial Center for Disease Control and Prevention	Meiling Zhang, Jienan Zhou, Zhaosheng Liu, Xiaoqing Fu	2022-05-30
hCoV-19/Yunnan/RLD90/2021	betacoronavirus	EPI_ISL_13008870	2021-08-01	Asia	China	Yunnan		Asia	China	Yunnan	high altitude	genome	29881	Human	unknown	unknown	B.1.617.2	GK	Department of Acute Infectious Diseases Control and Prevention, Yunnan Provincial Center for Disease Control and Prevention	Department of Acute Infectious Diseases Control and Prevention, Yunnan Provincial Center for Disease Control and Prevention	Meiling Zhang, Jienan Zhou, Zhaosheng Liu, Xiaoqing Fu	2022-05-30
hCoV-19/Yunnan/RLD92/2021	betacoronavirus	EPI_ISL_13008871	2021-08-03	Asia	China	Yunnan		Asia	China	Yunnan	high altitude	genome	29887	Human	unknown	unknown	B.1.617.2	GK	Department of Acute Infectious Diseases Control and Prevention, Yunnan Provincial Center for Disease Control and Prevention	Department of Acute Infectious Diseases Control and Prevention, Yunnan Provincial Center for Disease Control and Prevention	Meiling Zhang, Jienan Zhou, Zhaosheng Liu, Xiaoqing Fu	2022-05-30
hCoV-19/Yunnan/RLD93/2021	betacoronavirus	EPI_ISL_13008872	2021-08-03	Asia	China	Yunnan		Asia	China	Yunnan	high altitude	genome	29883	Human	unknown	unknown	B.1.617.2	GK	Department of Acute Infectious Diseases Control and Prevention, Yunnan Provincial Center for Disease Control and Prevention	Department of Acute Infectious Diseases Control and Prevention, Yunnan Provincial Center for Disease Control and Prevention	Meiling Zhang, Jienan Zhou, Zhaosheng Liu, Xiaoqing Fu	2022-05-30
hCoV-19/Yunnan/RLD94/2021	betacoronavirus	EPI_ISL_13008873	2021-08-03	Asia	China	Yunnan		Asia	China	Yunnan	high altitude	genome	29879	Human	unknown	unknown	B.1.617.2	GK	Department of Acute Infectious Diseases Control and Prevention, Yunnan Provincial Center for Disease Control and Prevention	Department of Acute Infectious Diseases Control and Prevention, Yunnan Provincial Center for Disease Control and Prevention	Meiling Zhang, Jienan Zhou, Zhaosheng Liu, Xiaoqing Fu	2022-05-30
hCoV-19/Yunnan/RLD95/2021	betacoronavirus	EPI_ISL_13008874	2021-08-03	Asia	China	Yunnan		Asia	China	Yunnan	high altitude	genome	29890	Human	unknown	unknown	B.1.617.2	GK	Department of Acute Infectious Diseases Control and Prevention, Yunnan Provincial Center for Disease Control and Prevention	Department of Acute Infectious Diseases Control and Prevention, Yunnan Provincial Center for Disease Control and Prevention	Meiling Zhang, Jienan Zhou, Zhaosheng Liu, Xiaoqing Fu	2022-05-30
hCoV-19/Yunnan/RLD96/2021	betacoronavirus	EPI_ISL_13008875	2021-08-04	Asia	China	Yunnan		Asia	China	Yunnan	high altitude	genome	29890	Human	unknown	unknown	B.1.617.2	GK	Department of Acute Infectious Diseases Control and Prevention, Yunnan Provincial Center for Disease Control and Prevention	Department of Acute Infectious Diseases Control and Prevention, Yunnan Provincial Center for Disease Control and Prevention	Meiling Zhang, Jienan Zhou, Zhaosheng Liu, Xiaoqing Fu	2022-05-30
hCoV-19/Yunnan/RLD97/2021	betacoronavirus	EPI_ISL_13008876	2021-08-05	Asia	China	Yunnan		Asia	China	Yunnan	high altitude	genome	29889	Human	unknown	unknown	B.1.617.2	GK	Department of Acute Infectious Diseases Control and Prevention, Yunnan Provincial Center for Disease Control and Prevention	Department of Acute Infectious Diseases Control and Prevention, Yunnan Provincial Center for Disease Control and Prevention	Meiling Zhang, Jienan Zhou, Zhaosheng Liu, Xiaoqing Fu	2022-05-30
hCoV-19/Yunnan/RLD98/2021	betacoronavirus	EPI_ISL_13008877	2021-08-06	Asia	China	Yunnan		Asia	China	Yunnan	high altitude	genome	29858	Human	unknown	unknown	B.1.617.2	GK	Department of Acute Infectious Diseases Control and Prevention, Yunnan Provincial Center for Disease Control and Prevention	Department of Acute Infectious Diseases Control and Prevention, Yunnan Provincial Center for Disease Control and Prevention	Meiling Zhang, Jienan Zhou, Zhaosheng Liu, Xiaoqing Fu	2022-05-30
hCoV-19/Yunnan/RLD99/2021	betacoronavirus	EPI_ISL_13008878	2021-08-07	Asia	China	Yunnan		Asia	China	Yunnan	high altitude	genome	29881	Human	unknown	unknown	B.1.617.2	GK	Department of Acute Infectious Diseases Control and Prevention, Yunnan Provincial Center for Disease Control and Prevention	Department of Acute Infectious Diseases Control and Prevention, Yunnan Provincial Center for Disease Control and Prevention	Meiling Zhang, Jienan Zhou, Zhaosheng Liu, Xiaoqing Fu	2022-05-30
hCoV-19/Yunnan/RLD100/2021	betacoronavirus	EPI_ISL_13008879	2021-08-07	Asia	China	Yunnan		Asia	China	Yunnan	high altitude	genome	29881	Human	unknown	unknown	B.1.617.2	GK	Department of Acute Infectious Diseases Control and Prevention, Yunnan Provincial Center for Disease Control and Prevention	Department of Acute Infectious Diseases Control and Prevention, Yunnan Provincial Center for Disease Control and Prevention	Meiling Zhang, Jienan Zhou, Zhaosheng Liu, Xiaoqing Fu	2022-05-30
hCoV-19/Yunnan/RLD101/2021	betacoronavirus	EPI_ISL_13008880	2021-08-07	Asia	China	Yunnan		Asia	China	Yunnan	high altitude	genome	29881	Human	unknown	unknown	B.1.617.2	GK	Department of Acute Infectious Diseases Control and Prevention, Yunnan Provincial Center for Disease Control and Prevention	Department of Acute Infectious Diseases Control and Prevention, Yunnan Provincial Center for Disease Control and Prevention	Meiling Zhang, Jienan Zhou, Zhaosheng Liu, Xiaoqing Fu	2022-05-30
hCoV-19/Yunnan/RLD102/2021	betacoronavirus	EPI_ISL_13008881	2021-08-07	Asia	China	Yunnan		Asia	China	Yunnan	high altitude	genome	29880	Human	unknown	unknown	B.1.617.2	GK	Department of Acute Infectious Diseases Control and Prevention, Yunnan Provincial Center for Disease Control and Prevention	Department of Acute Infectious Diseases Control and Prevention, Yunnan Provincial Center for Disease Control and Prevention	Meiling Zhang, Jienan Zhou, Zhaosheng Liu, Xiaoqing Fu	2022-05-30
hCoV-19/Yunnan/RLD103/2021	betacoronavirus	EPI_ISL_13008882	2021-08-07	Asia	China	Yunnan		Asia	China	Yunnan	high altitude	genome	29881	Human	unknown	unknown	B.1.617.2	GK	Department of Acute Infectious Diseases Control and Prevention, Yunnan Provincial Center for Disease Control and Prevention	Department of Acute Infectious Diseases Control and Prevention, Yunnan Provincial Center for Disease Control and Prevention	Meiling Zhang, Jienan Zhou, Zhaosheng Liu, Xiaoqing Fu	2022-05-30
hCoV-19/Yunnan/RLD104/2021	betacoronavirus	EPI_ISL_13008883	2021-08-07	Asia	China	Yunnan		Asia	China	Yunnan	high altitude	genome	29886	Human	unknown	unknown	B.1.617.2	GK	Department of Acute Infectious Diseases Control and Prevention, Yunnan Provincial Center for Disease Control and Prevention	Department of Acute Infectious Diseases Control and Prevention, Yunnan Provincial Center for Disease Control and Prevention	Meiling Zhang, Jienan Zhou, Zhaosheng Liu, Xiaoqing Fu	2022-05-30
hCoV-19/Yunnan/RLD105/2021	betacoronavirus	EPI_ISL_13008884	2021-08-09	Asia	China	Yunnan		Asia	China	Yunnan	high altitude	genome	29860	Human	unknown	unknown	AY.30	GK	Department of Acute Infectious Diseases Control and Prevention, Yunnan Provincial Center for Disease Control and Prevention	Department of Acute Infectious Diseases Control and Prevention, Yunnan Provincial Center for Disease Control and Prevention	Meiling Zhang, Jienan Zhou, Zhaosheng Liu, Xiaoqing Fu	2022-05-30
hCoV-19/Yunnan/RLD106/2021	betacoronavirus	EPI_ISL_13008885	2021-08-09	Asia	China	Yunnan		Asia	China	Yunnan	high altitude	genome	29890	Human	unknown	unknown	B.1.617.2	GK	Department of Acute Infectious Diseases Control and Prevention, Yunnan Provincial Center for Disease Control and Prevention	Department of Acute Infectious Diseases Control and Prevention, Yunnan Provincial Center for Disease Control and Prevention	Meiling Zhang, Jienan Zhou, Zhaosheng Liu, Xiaoqing Fu	2022-05-30
hCoV-19/Yunnan/RLD107/2021	betacoronavirus	EPI_ISL_13008886	2021-08-11	Asia	China	Yunnan		Asia	China	Yunnan	high altitude	genome	29886	Human	unknown	unknown	B.1.617.2	GK	Department of Acute Infectious Diseases Control and Prevention, Yunnan Provincial Center for Disease Control and Prevention	Department of Acute Infectious Diseases Control and Prevention, Yunnan Provincial Center for Disease Control and Prevention	Meiling Zhang, Jienan Zhou, Zhaosheng Liu, Xiaoqing Fu	2022-05-30
hCoV-19/Yunnan/RLD108/2021	betacoronavirus	EPI_ISL_13008887	2021-08-11	Asia	China	Yunnan		Asia	China	Yunnan	high altitude	genome	29889	Human	unknown	unknown	B.1.617.2	GK	Department of Acute Infectious Diseases Control and Prevention, Yunnan Provincial Center for Disease Control and Prevention	Department of Acute Infectious Diseases Control and Prevention, Yunnan Provincial Center for Disease Control and Prevention	Meiling Zhang, Jienan Zhou, Zhaosheng Liu, Xiaoqing Fu	2022-05-30
hCoV-19/Yunnan/RLD109/2021	betacoronavirus	EPI_ISL_13008888	2021-08-11	Asia	China	Yunnan		Asia	China	Yunnan	high altitude	genome	29890	Human	unknown	unknown	B.1.617.2	GK	Department of Acute Infectious Diseases Control and Prevention, Yunnan Provincial Center for Disease Control and Prevention	Department of Acute Infectious Diseases Control and Prevention, Yunnan Provincial Center for Disease Control and Prevention	Meiling Zhang, Jienan Zhou, Zhaosheng Liu, Xiaoqing Fu	2022-05-30
hCoV-19/Yunnan/RLD110/2021	betacoronavirus	EPI_ISL_13008889	2021-08-11	Asia	China	Yunnan		Asia	China	Yunnan	high altitude	genome	29890	Human	unknown	unknown	B.1.617.2	GK	Department of Acute Infectious Diseases Control and Prevention, Yunnan Provincial Center for Disease Control and Prevention	Department of Acute Infectious Diseases Control and Prevention, Yunnan Provincial Center for Disease Control and Prevention	Meiling Zhang, Jienan Zhou, Zhaosheng Liu, Xiaoqing Fu	2022-05-30
hCoV-19/Yunnan/RLD111/2021	betacoronavirus	EPI_ISL_13008890	2021-08-12	Asia	China	Yunnan		Asia	China	Yunnan	high altitude	genome	29886	Human	unknown	unknown	B.1.617.2	GK	Department of Acute Infectious Diseases Control and Prevention, Yunnan Provincial Center for Disease Control and Prevention	Department of Acute Infectious Diseases Control and Prevention, Yunnan Provincial Center for Disease Control and Prevention	Meiling Zhang, Jienan Zhou, Zhaosheng Liu, Xiaoqing Fu	2022-05-30
hCoV-19/Yunnan/RLD112/2021	betacoronavirus	EPI_ISL_13008891	2021-08-18	Asia	China	Yunnan		Asia	China	Yunnan	high altitude	genome	29890	Human	unknown	unknown	B.1.617.2	GK	Department of Acute Infectious Diseases Control and Prevention, Yunnan Provincial Center for Disease Control and Prevention	Department of Acute Infectious Diseases Control and Prevention, Yunnan Provincial Center for Disease Control and Prevention	Meiling Zhang, Jienan Zhou, Zhaosheng Liu, Xiaoqing Fu	2022-05-30
hCoV-19/Yunnan/RLD113/2021	betacoronavirus	EPI_ISL_13008892	2021-08-19	Asia	China	Yunnan		Asia	China	Yunnan	high altitude	genome	29861	Human	unknown	unknown	B.1.617.2	GK	Department of Acute Infectious Diseases Control and Prevention, Yunnan Provincial Center for Disease Control and Prevention	Department of Acute Infectious Diseases Control and Prevention, Yunnan Provincial Center for Disease Control and Prevention	Meiling Zhang, Jienan Zhou, Zhaosheng Liu, Xiaoqing Fu	2022-05-30
hCoV-19/Yunnan/RLD114/2021	betacoronavirus	EPI_ISL_13008893	2021-08-19	Asia	China	Yunnan		Asia	China	Yunnan	high altitude	genome	29890	Human	unknown	unknown	B.1.617.2	GK	Department of Acute Infectious Diseases Control and Prevention, Yunnan Provincial Center for Disease Control and Prevention	Department of Acute Infectious Diseases Control and Prevention, Yunnan Provincial Center for Disease Control and Prevention	Meiling Zhang, Jienan Zhou, Zhaosheng Liu, Xiaoqing Fu	2022-05-30
hCoV-19/Yunnan/RLD115/2021	betacoronavirus	EPI_ISL_13008894	2021-08-24	Asia	China	Yunnan		Asia	China	Yunnan	high altitude	genome	29889	Human	unknown	unknown	B.1.617.2	GK	Department of Acute Infectious Diseases Control and Prevention, Yunnan Provincial Center for Disease Control and Prevention	Department of Acute Infectious Diseases Control and Prevention, Yunnan Provincial Center for Disease Control and Prevention	Meiling Zhang, Jienan Zhou, Zhaosheng Liu, Xiaoqing Fu	2022-05-30
hCoV-19/Yunnan/RLD116/2021	betacoronavirus	EPI_ISL_13008895	2021-08-25	Asia	China	Yunnan		Asia	China	Yunnan	high altitude	genome	29890	Human	unknown	unknown	B.1.617.2	GK	Department of Acute Infectious Diseases Control and Prevention, Yunnan Provincial Center for Disease Control and Prevention	Department of Acute Infectious Diseases Control and Prevention, Yunnan Provincial Center for Disease Control and Prevention	Meiling Zhang, Jienan Zhou, Zhaosheng Liu, Xiaoqing Fu	2022-05-30
hCoV-19/Yunnan/RLD117/2021	betacoronavirus	EPI_ISL_13008896	2021-08-25	Asia	China	Yunnan		Asia	China	Yunnan	high altitude	genome	29888	Human	unknown	unknown	B.1.617.2	GK	Department of Acute Infectious Diseases Control and Prevention, Yunnan Provincial Center for Disease Control and Prevention	Department of Acute Infectious Diseases Control and Prevention, Yunnan Provincial Center for Disease Control and Prevention	Meiling Zhang, Jienan Zhou, Zhaosheng Liu, Xiaoqing Fu	2022-05-30
hCoV-19/Yunnan/RLD118/2021	betacoronavirus	EPI_ISL_13008897	2021-08-25	Asia	China	Yunnan		Asia	China	Yunnan	high altitude	genome	29890	Human	unknown	unknown	B.1.617.2	GK	Department of Acute Infectious Diseases Control and Prevention, Yunnan Provincial Center for Disease Control and Prevention	Department of Acute Infectious Diseases Control and Prevention, Yunnan Provincial Center for Disease Control and Prevention	Meiling Zhang, Jienan Zhou, Zhaosheng Liu, Xiaoqing Fu	2022-05-30
hCoV-19/Yunnan/RLD119/2021	betacoronavirus	EPI_ISL_13008898	2021-08-26	Asia	China	Yunnan		Asia	China	Yunnan	high altitude	genome	29890	Human	unknown	unknown	B.1.617.2	GK	Department of Acute Infectious Diseases Control and Prevention, Yunnan Provincial Center for Disease Control and Prevention	Department of Acute Infectious Diseases Control and Prevention, Yunnan Provincial Center for Disease Control and Prevention	Meiling Zhang, Jienan Zhou, Zhaosheng Liu, Xiaoqing Fu	2022-05-30
hCoV-19/Yunnan/RLD120/2021	betacoronavirus	EPI_ISL_13008899	2021-08-29	Asia	China	Yunnan		Asia	China	Yunnan	high altitude	genome	29890	Human	unknown	unknown	B.1.617.2	GK	Department of Acute Infectious Diseases Control and Prevention, Yunnan Provincial Center for Disease Control and Prevention	Department of Acute Infectious Diseases Control and Prevention, Yunnan Provincial Center for Disease Control and Prevention	Meiling Zhang, Jienan Zhou, Zhaosheng Liu, Xiaoqing Fu	2022-05-30
hCoV-19/Yunnan/RLD121/2021	betacoronavirus	EPI_ISL_13008900	2021-09-01	Asia	China	Yunnan		Asia	China	Yunnan	high altitude	genome	29890	Human	unknown	unknown	B.1.617.2	GK	Department of Acute Infectious Diseases Control and Prevention, Yunnan Provincial Center for Disease Control and Prevention	Department of Acute Infectious Diseases Control and Prevention, Yunnan Provincial Center for Disease Control and Prevention	Meiling Zhang, Jienan Zhou, Zhaosheng Liu, Xiaoqing Fu	2022-05-30
hCoV-19/Yunnan/RLD122/2021	betacoronavirus	EPI_ISL_13008902	2021-09-03	Asia	China	Yunnan		Asia	China	Yunnan	high altitude	genome	29890	Human	unknown	unknown	B.1.617.2	GK	Department of Acute Infectious Diseases Control and Prevention, Yunnan Provincial Center for Disease Control and Prevention	Department of Acute Infectious Diseases Control and Prevention, Yunnan Provincial Center for Disease Control and Prevention	Meiling Zhang, Jienan Zhou, Zhaosheng Liu, Xiaoqing Fu	2022-05-30
hCoV-19/Yunnan/RLD123/2021	betacoronavirus	EPI_ISL_13008903	2021-09-14	Asia	China	Yunnan		Asia	China	Yunnan	high altitude	genome	29890	Human	unknown	unknown	AY.30	GK	Department of Acute Infectious Diseases Control and Prevention, Yunnan Provincial Center for Disease Control and Prevention	Department of Acute Infectious Diseases Control and Prevention, Yunnan Provincial Center for Disease Control and Prevention	Meiling Zhang, Jienan Zhou, Zhaosheng Liu, Xiaoqing Fu	2022-05-30
hCoV-19/Yunnan/RLD124/2021	betacoronavirus	EPI_ISL_13008904	2021-09-16	Asia	China	Yunnan		Asia	China	Yunnan	high altitude	genome	29890	Human	unknown	unknown	AY.30	GK	Department of Acute Infectious Diseases Control and Prevention, Yunnan Provincial Center for Disease Control and Prevention	Department of Acute Infectious Diseases Control and Prevention, Yunnan Provincial Center for Disease Control and Prevention	Meiling Zhang, Jienan Zhou, Zhaosheng Liu, Xiaoqing Fu	2022-05-30
hCoV-19/Yunnan/RLD125/2021	betacoronavirus	EPI_ISL_13008905	2021-09-18	Asia	China	Yunnan		Asia	China	Yunnan	high altitude	genome	29890	Human	unknown	unknown	B.1.617.2	GK	Department of Acute Infectious Diseases Control and Prevention, Yunnan Provincial Center for Disease Control and Prevention	Department of Acute Infectious Diseases Control and Prevention, Yunnan Provincial Center for Disease Control and Prevention	Meiling Zhang, Jienan Zhou, Zhaosheng Liu, Xiaoqing Fu	2022-05-30
hCoV-19/Yunnan/RLD126/2021	betacoronavirus	EPI_ISL_13008906	2021-09-30	Asia	China	Yunnan		Asia	China	Yunnan	high altitude	genome	29873	Human	unknown	unknown	B.1.617.2	GK	Department of Acute Infectious Diseases Control and Prevention, Yunnan Provincial Center for Disease Control and Prevention	Department of Acute Infectious Diseases Control and Prevention, Yunnan Provincial Center for Disease Control and Prevention	Meiling Zhang, Jienan Zhou, Zhaosheng Liu, Xiaoqing Fu	2022-05-30
hCoV-19/Yunnan/RLD127/2021	betacoronavirus	EPI_ISL_13008907	2021-10-03	Asia	China	Yunnan		Asia	China	Yunnan	high altitude	genome	29890	Human	unknown	unknown	B.1.617.2	GK	Department of Acute Infectious Diseases Control and Prevention, Yunnan Provincial Center for Disease Control and Prevention	Department of Acute Infectious Diseases Control and Prevention, Yunnan Provincial Center for Disease Control and Prevention	Meiling Zhang, Jienan Zhou, Zhaosheng Liu, Xiaoqing Fu	2022-05-30
hCoV-19/Yunnan/RLD128/2021	betacoronavirus	EPI_ISL_13008908	2021-10-09	Asia	China	Yunnan		Asia	China	Yunnan	high altitude	genome	29873	Human	unknown	unknown	B.1.617.2	GK	Department of Acute Infectious Diseases Control and Prevention, Yunnan Provincial Center for Disease Control and Prevention	Department of Acute Infectious Diseases Control and Prevention, Yunnan Provincial Center for Disease Control and Prevention	Meiling Zhang, Jienan Zhou, Zhaosheng Liu, Xiaoqing Fu	2022-05-30
hCoV-19/Yunnan/RLD129/2021	betacoronavirus	EPI_ISL_13008909	2021-10-15	Asia	China	Yunnan		Asia	China	Yunnan	high altitude	genome	29878	Human	unknown	unknown	B.1.617.2	GK	Department of Acute Infectious Diseases Control and Prevention, Yunnan Provincial Center for Disease Control and Prevention	Department of Acute Infectious Diseases Control and Prevention, Yunnan Provincial Center for Disease Control and Prevention	Meiling Zhang, Jienan Zhou, Zhaosheng Liu, Xiaoqing Fu	2022-05-30
hCoV-19/Yunnan/RLD137/2021	betacoronavirus	EPI_ISL_13008910	2021-10-17	Asia	China	Yunnan		Asia	China	Yunnan	high altitude	genome	29849	Human	unknown	unknown	AY.106	GK	Department of Acute Infectious Diseases Control and Prevention, Yunnan Provincial Center for Disease Control and Prevention	Department of Acute Infectious Diseases Control and Prevention, Yunnan Provincial Center for Disease Control and Prevention	Meiling Zhang, Jienan Zhou, Zhaosheng Liu, Xiaoqing Fu	2022-05-30
hCoV-19/Yunnan/RLD138/2021	betacoronavirus	EPI_ISL_13008911	2021-10-17	Asia	China	Yunnan		Asia	China	Yunnan	high altitude	genome	29834	Human	unknown	unknown	AY.106	GK	Department of Acute Infectious Diseases Control and Prevention, Yunnan Provincial Center for Disease Control and Prevention	Department of Acute Infectious Diseases Control and Prevention, Yunnan Provincial Center for Disease Control and Prevention	Meiling Zhang, Jienan Zhou, Zhaosheng Liu, Xiaoqing Fu	2022-05-30
hCoV-19/Yunnan/RLD139/2021	betacoronavirus	EPI_ISL_13008912	2021-10-19	Asia	China	Yunnan		Asia	China	Yunnan	high altitude	genome	29878	Human	unknown	unknown	AY.106	GK	Department of Acute Infectious Diseases Control and Prevention, Yunnan Provincial Center for Disease Control and Prevention	Department of Acute Infectious Diseases Control and Prevention, Yunnan Provincial Center for Disease Control and Prevention	Meiling Zhang, Jienan Zhou, Zhaosheng Liu, Xiaoqing Fu	2022-05-30
hCoV-19/Yunnan/RLD140/2021	betacoronavirus	EPI_ISL_13008913	2021-10-21	Asia	China	Yunnan		Asia	China	Yunnan	high altitude	genome	29853	Human	unknown	unknown	B.1.617.2	GK	Department of Acute Infectious Diseases Control and Prevention, Yunnan Provincial Center for Disease Control and Prevention	Department of Acute Infectious Diseases Control and Prevention, Yunnan Provincial Center for Disease Control and Prevention	Meiling Zhang, Jienan Zhou, Zhaosheng Liu, Xiaoqing Fu	2022-05-30
hCoV-19/Yunnan/RLD141/2021	betacoronavirus	EPI_ISL_13008914	2021-10-22	Asia	China	Yunnan		Asia	China	Yunnan	high altitude	genome	29856	Human	unknown	unknown	B.1.617.2	GK	Department of Acute Infectious Diseases Control and Prevention, Yunnan Provincial Center for Disease Control and Prevention	Department of Acute Infectious Diseases Control and Prevention, Yunnan Provincial Center for Disease Control and Prevention	Meiling Zhang, Jienan Zhou, Zhaosheng Liu, Xiaoqing Fu	2022-05-30
hCoV-19/Yunnan/RLD142/2021	betacoronavirus	EPI_ISL_13008915	2021-10-22	Asia	China	Yunnan		Asia	China	Yunnan	high altitude	genome	29850	Human	unknown	unknown	B.1.617.2	GK	Department of Acute Infectious Diseases Control and Prevention, Yunnan Provincial Center for Disease Control and Prevention	Department of Acute Infectious Diseases Control and Prevention, Yunnan Provincial Center for Disease Control and Prevention	Meiling Zhang, Jienan Zhou, Zhaosheng Liu, Xiaoqing Fu	2022-05-30
hCoV-19/Yunnan/RLD143/2021	betacoronavirus	EPI_ISL_13008916	2021-10-22	Asia	China	Yunnan		Asia	China	Yunnan	high altitude	genome	29856	Human	unknown	unknown	B.1.617.2	GK	Department of Acute Infectious Diseases Control and Prevention, Yunnan Provincial Center for Disease Control and Prevention	Department of Acute Infectious Diseases Control and Prevention, Yunnan Provincial Center for Disease Control and Prevention	Meiling Zhang, Jienan Zhou, Zhaosheng Liu, Xiaoqing Fu	2022-05-30
hCoV-19/Yunnan/RLD147/2021	betacoronavirus	EPI_ISL_13008917	2021-10-23	Asia	China	Yunnan		Asia	China	Yunnan	high altitude	genome	29822	Human	unknown	unknown	B.1.617.2	GK	Department of Acute Infectious Diseases Control and Prevention, Yunnan Provincial Center for Disease Control and Prevention	Department of Acute Infectious Diseases Control and Prevention, Yunnan Provincial Center for Disease Control and Prevention	Meiling Zhang, Jienan Zhou, Zhaosheng Liu, Xiaoqing Fu	2022-05-30
hCoV-19/Yunnan/RLD151/2021	betacoronavirus	EPI_ISL_13008918	2021-10-26	Asia	China	Yunnan		Asia	China	Yunnan	high altitude	genome	29847	Human	unknown	unknown	B.1.617.2	GK	Department of Acute Infectious Diseases Control and Prevention, Yunnan Provincial Center for Disease Control and Prevention	Department of Acute Infectious Diseases Control and Prevention, Yunnan Provincial Center for Disease Control and Prevention	Meiling Zhang, Jienan Zhou, Zhaosheng Liu, Xiaoqing Fu	2022-05-30
hCoV-19/Yunnan/RLD156/2021	betacoronavirus	EPI_ISL_13008919	2021-10-30	Asia	China	Yunnan		Asia	China	Yunnan	high altitude	genome	29849	Human	unknown	unknown	B.1.617.2	GK	Department of Acute Infectious Diseases Control and Prevention, Yunnan Provincial Center for Disease Control and Prevention	Department of Acute Infectious Diseases Control and Prevention, Yunnan Provincial Center for Disease Control and Prevention	Meiling Zhang, Jienan Zhou, Zhaosheng Liu, Xiaoqing Fu	2022-05-30
hCoV-19/Yunnan/RLD159/2021	betacoronavirus	EPI_ISL_13008920	2021-11-06	Asia	China	Yunnan		Asia	China	Yunnan	high altitude	genome	29856	Human	unknown	unknown	AY.30	GK	Department of Acute Infectious Diseases Control and Prevention, Yunnan Provincial Center for Disease Control and Prevention	Department of Acute Infectious Diseases Control and Prevention, Yunnan Provincial Center for Disease Control and Prevention	Meiling Zhang, Jienan Zhou, Xiaonan Zhao, Zhaosheng Liu, Wenpeng Gu, Xiaoqing Fu	2022-05-30
hCoV-19/Yunnan/RLD160/2021	betacoronavirus	EPI_ISL_13008921	2021-11-06	Asia	China	Yunnan		Asia	China	Yunnan	high altitude	genome	29857	Human	unknown	unknown	AY.30	GK	Department of Acute Infectious Diseases Control and Prevention, Yunnan Provincial Center for Disease Control and Prevention	Department of Acute Infectious Diseases Control and Prevention, Yunnan Provincial Center for Disease Control and Prevention	Meiling Zhang, Jienan Zhou, Xiaonan Zhao, Zhaosheng Liu, Wenpeng Gu, Xiaoqing Fu	2022-05-30
hCoV-19/Yunnan/RLD161/2021	betacoronavirus	EPI_ISL_13008922	2021-11-07	Asia	China	Yunnan		Asia	China	Yunnan	high altitude	genome	29873	Human	unknown	unknown	AY.30	GK	Department of Acute Infectious Diseases Control and Prevention, Yunnan Provincial Center for Disease Control and Prevention	Department of Acute Infectious Diseases Control and Prevention, Yunnan Provincial Center for Disease Control and Prevention	Meiling Zhang, Jienan Zhou, Xiaonan Zhao, Zhaosheng Liu, Wenpeng Gu, Xiaoqing Fu	2022-05-30
hCoV-19/Yunnan/RLD162/2021	betacoronavirus	EPI_ISL_13008923	2021-11-07	Asia	China	Yunnan		Asia	China	Yunnan	high altitude	genome	29886	Human	unknown	unknown	AY.30	GK	Department of Acute Infectious Diseases Control and Prevention, Yunnan Provincial Center for Disease Control and Prevention	Department of Acute Infectious Diseases Control and Prevention, Yunnan Provincial Center for Disease Control and Prevention	Meiling Zhang, Jienan Zhou, Xiaonan Zhao, Zhaosheng Liu, Wenpeng Gu, Xiaoqing Fu	2022-05-30
hCoV-19/Yunnan/RLD163/2021	betacoronavirus	EPI_ISL_13008924	2021-11-06	Asia	China	Yunnan		Asia	China	Yunnan	high altitude	genome	29852	Human	unknown	unknown	AY.30	GK	Department of Acute Infectious Diseases Control and Prevention, Yunnan Provincial Center for Disease Control and Prevention	Department of Acute Infectious Diseases Control and Prevention, Yunnan Provincial Center for Disease Control and Prevention	Meiling Zhang, Jienan Zhou, Xiaonan Zhao, Zhaosheng Liu, Wenpeng Gu, Xiaoqing Fu	2022-05-30
hCoV-19/Yunnan/RLD165/2021	betacoronavirus	EPI_ISL_13008925	2021-11-03	Asia	China	Yunnan		Asia	China	Yunnan	high altitude	genome	29841	Human	unknown	unknown	B.1.617.2	GK	Department of Acute Infectious Diseases Control and Prevention, Yunnan Provincial Center for Disease Control and Prevention	Department of Acute Infectious Diseases Control and Prevention, Yunnan Provincial Center for Disease Control and Prevention	Meiling Zhang, Jienan Zhou, Xiaonan Zhao, Zhaosheng Liu, Wenpeng Gu, Xiaoqing Fu	2022-05-30
hCoV-19/Yunnan/RLD166/2021	betacoronavirus	EPI_ISL_13008926	2021-11-04	Asia	China	Yunnan		Asia	China	Yunnan	high altitude	genome	29876	Human	unknown	unknown	AY.30	GK	Department of Acute Infectious Diseases Control and Prevention, Yunnan Provincial Center for Disease Control and Prevention	Department of Acute Infectious Diseases Control and Prevention, Yunnan Provincial Center for Disease Control and Prevention	Meiling Zhang, Jienan Zhou, Xiaonan Zhao, Zhaosheng Liu, Wenpeng Gu, Xiaoqing Fu	2022-05-30
hCoV-19/Yunnan/RLD167/2021	betacoronavirus	EPI_ISL_13008927	2021-11-05	Asia	China	Yunnan		Asia	China	Yunnan	high altitude	genome	29853	Human	unknown	unknown	B.1.617.2	GK	Department of Acute Infectious Diseases Control and Prevention, Yunnan Provincial Center for Disease Control and Prevention	Department of Acute Infectious Diseases Control and Prevention, Yunnan Provincial Center for Disease Control and Prevention	Meiling Zhang, Jienan Zhou, Xiaonan Zhao, Zhaosheng Liu, Wenpeng Gu, Xiaoqing Fu	2022-05-30
hCoV-19/Yunnan/RLD168/2021	betacoronavirus	EPI_ISL_13008928	2021-11-06	Asia	China	Yunnan		Asia	China	Yunnan	high altitude	genome	29847	Human	unknown	unknown	B.1.617.2	GK	Department of Acute Infectious Diseases Control and Prevention, Yunnan Provincial Center for Disease Control and Prevention	Department of Acute Infectious Diseases Control and Prevention, Yunnan Provincial Center for Disease Control and Prevention	Meiling Zhang, Jienan Zhou, Xiaonan Zhao, Zhaosheng Liu, Wenpeng Gu, Xiaoqing Fu	2022-05-30
hCoV-19/Yunnan/RLD169/2021	betacoronavirus	EPI_ISL_13008929	2021-11-06	Asia	China	Yunnan		Asia	China	Yunnan	high altitude	genome	29851	Human	unknown	unknown	AY.30	GK	Department of Acute Infectious Diseases Control and Prevention, Yunnan Provincial Center for Disease Control and Prevention	Department of Acute Infectious Diseases Control and Prevention, Yunnan Provincial Center for Disease Control and Prevention	Meiling Zhang, Jienan Zhou, Xiaonan Zhao, Zhaosheng Liu, Wenpeng Gu, Xiaoqing Fu	2022-05-30
hCoV-19/Yunnan/RLD171/2021	betacoronavirus	EPI_ISL_13008930	2021-11-04	Asia	China	Yunnan		Asia	China	Yunnan	high altitude	genome	29852	Human	unknown	unknown	AY.30	GK	Department of Acute Infectious Diseases Control and Prevention, Yunnan Provincial Center for Disease Control and Prevention	Department of Acute Infectious Diseases Control and Prevention, Yunnan Provincial Center for Disease Control and Prevention	Meiling Zhang, Jienan Zhou, Xiaonan Zhao, Zhaosheng Liu, Wenpeng Gu, Xiaoqing Fu	2022-05-30
hCoV-19/Yunnan/RLD172/2021	betacoronavirus	EPI_ISL_13008931	2021-11-04	Asia	China	Yunnan		Asia	China	Yunnan	high altitude	genome	29851	Human	unknown	unknown	B.1.617.2	GK	Department of Acute Infectious Diseases Control and Prevention, Yunnan Provincial Center for Disease Control and Prevention	Department of Acute Infectious Diseases Control and Prevention, Yunnan Provincial Center for Disease Control and Prevention	Meiling Zhang, Jienan Zhou, Xiaonan Zhao, Zhaosheng Liu, Wenpeng Gu, Xiaoqing Fu	2022-05-30
hCoV-19/Yunnan/RLD173/2021	betacoronavirus	EPI_ISL_13008932	2021-11-04	Asia	China	Yunnan		Asia	China	Yunnan	high altitude	genome	29888	Human	unknown	unknown	B.1.617.2	GK	Department of Acute Infectious Diseases Control and Prevention, Yunnan Provincial Center for Disease Control and Prevention	Department of Acute Infectious Diseases Control and Prevention, Yunnan Provincial Center for Disease Control and Prevention	Meiling Zhang, Jienan Zhou, Xiaonan Zhao, Zhaosheng Liu, Wenpeng Gu, Xiaoqing Fu	2022-05-30
hCoV-19/Yunnan/RLD175/2021	betacoronavirus	EPI_ISL_13008933	2021-11-04	Asia	China	Yunnan		Asia	China	Yunnan	high altitude	genome	29853	Human	unknown	unknown	AY.30	GK	Department of Acute Infectious Diseases Control and Prevention, Yunnan Provincial Center for Disease Control and Prevention	Department of Acute Infectious Diseases Control and Prevention, Yunnan Provincial Center for Disease Control and Prevention	Meiling Zhang, Jienan Zhou, Xiaonan Zhao, Zhaosheng Liu, Wenpeng Gu, Xiaoqing Fu	2022-05-30
hCoV-19/Yunnan/RLD177/2021	betacoronavirus	EPI_ISL_13008934	2021-11-06	Asia	China	Yunnan		Asia	China	Yunnan	high altitude	genome	29880	Human	unknown	unknown	B.1.617.2	GK	Department of Acute Infectious Diseases Control and Prevention, Yunnan Provincial Center for Disease Control and Prevention	Department of Acute Infectious Diseases Control and Prevention, Yunnan Provincial Center for Disease Control and Prevention	Meiling Zhang, Jienan Zhou, Xiaonan Zhao, Zhaosheng Liu, Wenpeng Gu, Xiaoqing Fu	2022-05-30
hCoV-19/Yunnan/RLD179/2021	betacoronavirus	EPI_ISL_13008935	2021-11-07	Asia	China	Yunnan		Asia	China	Yunnan	high altitude	genome	29845	Human	unknown	unknown	B.1.617.2	GK	Department of Acute Infectious Diseases Control and Prevention, Yunnan Provincial Center for Disease Control and Prevention	Department of Acute Infectious Diseases Control and Prevention, Yunnan Provincial Center for Disease Control and Prevention	Meiling Zhang, Jienan Zhou, Xiaonan Zhao, Zhaosheng Liu, Wenpeng Gu, Xiaoqing Fu	2022-05-30
hCoV-19/Yunnan/RLD183/2021	betacoronavirus	EPI_ISL_13008936	2021-11-09	Asia	China	Yunnan		Asia	China	Yunnan	high altitude	genome	29846	Human	unknown	unknown	AY.30	GK	Department of Acute Infectious Diseases Control and Prevention, Yunnan Provincial Center for Disease Control and Prevention	Department of Acute Infectious Diseases Control and Prevention, Yunnan Provincial Center for Disease Control and Prevention	Meiling Zhang, Jienan Zhou, Xiaonan Zhao, Zhaosheng Liu, Wenpeng Gu, Xiaoqing Fu	2022-05-30
hCoV-19/Yunnan/RLD184/2021	betacoronavirus	EPI_ISL_13008937	2021-11-09	Asia	China	Yunnan		Asia	China	Yunnan	high altitude	genome	29859	Human	unknown	unknown	B.1.617.2	GK	Department of Acute Infectious Diseases Control and Prevention, Yunnan Provincial Center for Disease Control and Prevention	Department of Acute Infectious Diseases Control and Prevention, Yunnan Provincial Center for Disease Control and Prevention	Meiling Zhang, Jienan Zhou, Xiaonan Zhao, Zhaosheng Liu, Wenpeng Gu, Xiaoqing Fu	2022-05-30
hCoV-19/Yunnan/RLD185/2021	betacoronavirus	EPI_ISL_13008938	2021-11-09	Asia	China	Yunnan		Asia	China	Yunnan	high altitude	genome	29854	Human	unknown	unknown	B.1.617.2	GK	Department of Acute Infectious Diseases Control and Prevention, Yunnan Provincial Center for Disease Control and Prevention	Department of Acute Infectious Diseases Control and Prevention, Yunnan Provincial Center for Disease Control and Prevention	Meiling Zhang, Jienan Zhou, Xiaonan Zhao, Zhaosheng Liu, Wenpeng Gu, Xiaoqing Fu	2022-05-30
hCoV-19/Yunnan/RLD186/2021	betacoronavirus	EPI_ISL_13008939	2021-11-09	Asia	China	Yunnan		Asia	China	Yunnan	high altitude	genome	29852	Human	unknown	unknown	B.1.617.2	GK	Department of Acute Infectious Diseases Control and Prevention, Yunnan Provincial Center for Disease Control and Prevention	Department of Acute Infectious Diseases Control and Prevention, Yunnan Provincial Center for Disease Control and Prevention	Meiling Zhang, Jienan Zhou, Xiaonan Zhao, Zhaosheng Liu, Wenpeng Gu, Xiaoqing Fu	2022-05-30
hCoV-19/Yunnan/RLD178/2021	betacoronavirus	EPI_ISL_13008940	2021-11-09	Asia	China	Yunnan		Asia	China	Yunnan	high altitude	genome	29818	Human	unknown	unknown	B.1.617.2	GK	Department of Acute Infectious Diseases Control and Prevention, Yunnan Provincial Center for Disease Control and Prevention	Department of Acute Infectious Diseases Control and Prevention, Yunnan Provincial Center for Disease Control and Prevention	Meiling Zhang, Jienan Zhou, Xiaonan Zhao, Zhaosheng Liu, Wenpeng Gu, Xiaoqing Fu	2022-05-30
hCoV-19/Yunnan/RLD187/2021	betacoronavirus	EPI_ISL_13008941	2021-11-10	Asia	China	Yunnan		Asia	China	Yunnan	high altitude	genome	29860	Human	unknown	unknown	B.1.617.2	GK	Department of Acute Infectious Diseases Control and Prevention, Yunnan Provincial Center for Disease Control and Prevention	Department of Acute Infectious Diseases Control and Prevention, Yunnan Provincial Center for Disease Control and Prevention	Meiling Zhang, Jienan Zhou, Xiaonan Zhao, Zhaosheng Liu, Wenpeng Gu, Xiaoqing Fu	2022-05-30
hCoV-19/Yunnan/RLD188/2021	betacoronavirus	EPI_ISL_13008942	2021-11-11	Asia	China	Yunnan		Asia	China	Yunnan	high altitude	genome	29847	Human	unknown	unknown	B.1.617.2	GK	Department of Acute Infectious Diseases Control and Prevention, Yunnan Provincial Center for Disease Control and Prevention	Department of Acute Infectious Diseases Control and Prevention, Yunnan Provincial Center for Disease Control and Prevention	Meiling Zhang, Jienan Zhou, Xiaonan Zhao, Zhaosheng Liu, Wenpeng Gu, Xiaoqing Fu	2022-05-30
hCoV-19/Yunnan/RLD191/2021	betacoronavirus	EPI_ISL_13008943	2021-11-13	Asia	China	Yunnan		Asia	China	Yunnan	high altitude	genome	29844	Human	unknown	unknown	B.1.617.2	GK	Department of Acute Infectious Diseases Control and Prevention, Yunnan Provincial Center for Disease Control and Prevention	Department of Acute Infectious Diseases Control and Prevention, Yunnan Provincial Center for Disease Control and Prevention	Meiling Zhang, Jienan Zhou, Xiaonan Zhao, Zhaosheng Liu, Wenpeng Gu, Xiaoqing Fu	2022-05-30
hCoV-19/Yunnan/RLD192/2021	betacoronavirus	EPI_ISL_13008944	2021-11-13	Asia	China	Yunnan		Asia	China	Yunnan	high altitude	genome	29851	Human	unknown	unknown	B.1.617.2	GK	Department of Acute Infectious Diseases Control and Prevention, Yunnan Provincial Center for Disease Control and Prevention	Department of Acute Infectious Diseases Control and Prevention, Yunnan Provincial Center for Disease Control and Prevention	Meiling Zhang, Jienan Zhou, Xiaonan Zhao, Zhaosheng Liu, Wenpeng Gu, Xiaoqing Fu	2022-05-30
hCoV-19/Yunnan/RLD193/2021	betacoronavirus	EPI_ISL_13008945	2021-11-13	Asia	China	Yunnan		Asia	China	Yunnan	high altitude	genome	29854	Human	unknown	unknown	B.1.617.2	GK	Department of Acute Infectious Diseases Control and Prevention, Yunnan Provincial Center for Disease Control and Prevention	Department of Acute Infectious Diseases Control and Prevention, Yunnan Provincial Center for Disease Control and Prevention	Meiling Zhang, Jienan Zhou, Xiaonan Zhao, Zhaosheng Liu, Wenpeng Gu, Xiaoqing Fu	2022-05-30
hCoV-19/Yunnan/RLD195/2021	betacoronavirus	EPI_ISL_13008946	2021-11-14	Asia	China	Yunnan		Asia	China	Yunnan	high altitude	genome	29857	Human	unknown	unknown	B.1.617.2	GK	Department of Acute Infectious Diseases Control and Prevention, Yunnan Provincial Center for Disease Control and Prevention	Department of Acute Infectious Diseases Control and Prevention, Yunnan Provincial Center for Disease Control and Prevention	Meiling Zhang, Jienan Zhou, Xiaonan Zhao, Zhaosheng Liu, Wenpeng Gu, Xiaoqing Fu	2022-05-30
hCoV-19/Yunnan/RLD196/2021	betacoronavirus	EPI_ISL_13008947	2021-11-15	Asia	China	Yunnan		Asia	China	Yunnan	high altitude	genome	29869	Human	unknown	unknown	B.1.617.2	GK	Department of Acute Infectious Diseases Control and Prevention, Yunnan Provincial Center for Disease Control and Prevention	Department of Acute Infectious Diseases Control and Prevention, Yunnan Provincial Center for Disease Control and Prevention	Meiling Zhang, Jienan Zhou, Xiaonan Zhao, Zhaosheng Liu, Wenpeng Gu, Xiaoqing Fu	2022-05-30
hCoV-19/Yunnan/RLD197/2021	betacoronavirus	EPI_ISL_13008948	2021-11-15	Asia	China	Yunnan		Asia	China	Yunnan	high altitude	genome	29831	Human	unknown	unknown	B.1.617.2	GK	Department of Acute Infectious Diseases Control and Prevention, Yunnan Provincial Center for Disease Control and Prevention	Department of Acute Infectious Diseases Control and Prevention, Yunnan Provincial Center for Disease Control and Prevention	Meiling Zhang, Jienan Zhou, Xiaonan Zhao, Zhaosheng Liu, Wenpeng Gu, Xiaoqing Fu	2022-05-30
hCoV-19/Yunnan/RLD198/2021	betacoronavirus	EPI_ISL_13008949	2021-11-15	Asia	China	Yunnan		Asia	China	Yunnan	high altitude	genome	29846	Human	unknown	unknown	B.1.617.2	GK	Department of Acute Infectious Diseases Control and Prevention, Yunnan Provincial Center for Disease Control and Prevention	Department of Acute Infectious Diseases Control and Prevention, Yunnan Provincial Center for Disease Control and Prevention	Meiling Zhang, Jienan Zhou, Xiaonan Zhao, Zhaosheng Liu, Wenpeng Gu, Xiaoqing Fu	2022-05-30
hCoV-19/Yunnan/RLD199/2021	betacoronavirus	EPI_ISL_13008950	2021-11-17	Asia	China	Yunnan		Asia	China	Yunnan	high altitude	genome	29880	Human	unknown	unknown	B.1.617.2	GK	Department of Acute Infectious Diseases Control and Prevention, Yunnan Provincial Center for Disease Control and Prevention	Department of Acute Infectious Diseases Control and Prevention, Yunnan Provincial Center for Disease Control and Prevention	Meiling Zhang, Jienan Zhou, Xiaonan Zhao, Zhaosheng Liu, Wenpeng Gu, Xiaoqing Fu	2022-05-30
hCoV-19/Yunnan/RLD200/2021	betacoronavirus	EPI_ISL_13008951	2021-11-18	Asia	China	Yunnan		Asia	China	Yunnan	high altitude	genome	29845	Human	unknown	unknown	B.1.617.2	GK	Department of Acute Infectious Diseases Control and Prevention, Yunnan Provincial Center for Disease Control and Prevention	Department of Acute Infectious Diseases Control and Prevention, Yunnan Provincial Center for Disease Control and Prevention	Meiling Zhang, Jienan Zhou, Xiaonan Zhao, Zhaosheng Liu, Wenpeng Gu, Xiaoqing Fu	2022-05-30
hCoV-19/Yunnan/RLD201/2021	betacoronavirus	EPI_ISL_13008952	2021-11-21	Asia	China	Yunnan		Asia	China	Yunnan	high altitude	genome	29841	Human	unknown	unknown	B.1.617.2	GK	Department of Acute Infectious Diseases Control and Prevention, Yunnan Provincial Center for Disease Control and Prevention	Department of Acute Infectious Diseases Control and Prevention, Yunnan Provincial Center for Disease Control and Prevention	Meiling Zhang, Jienan Zhou, Xiaonan Zhao, Zhaosheng Liu, Wenpeng Gu, Xiaoqing Fu	2022-05-30
hCoV-19/Yunnan/RLD202/2021	betacoronavirus	EPI_ISL_13008953	2021-11-21	Asia	China	Yunnan		Asia	China	Yunnan	high altitude	genome	29849	Human	unknown	unknown	B.1.617.2	GK	Department of Acute Infectious Diseases Control and Prevention, Yunnan Provincial Center for Disease Control and Prevention	Department of Acute Infectious Diseases Control and Prevention, Yunnan Provincial Center for Disease Control and Prevention	Meiling Zhang, Jienan Zhou, Xiaonan Zhao, Zhaosheng Liu, Wenpeng Gu, Xiaoqing Fu	2022-05-30
hCoV-19/Yunnan/RLD203/2021	betacoronavirus	EPI_ISL_13008954	2021-11-21	Asia	China	Yunnan		Asia	China	Yunnan	high altitude	genome	29868	Human	unknown	unknown	B.1.617.2	GK	Department of Acute Infectious Diseases Control and Prevention, Yunnan Provincial Center for Disease Control and Prevention	Department of Acute Infectious Diseases Control and Prevention, Yunnan Provincial Center for Disease Control and Prevention	Meiling Zhang, Jienan Zhou, Xiaonan Zhao, Zhaosheng Liu, Wenpeng Gu, Xiaoqing Fu	2022-05-30
hCoV-19/Yunnan/RLD204/2021	betacoronavirus	EPI_ISL_13008955	2021-11-21	Asia	China	Yunnan		Asia	China	Yunnan	high altitude	genome	29863	Human	unknown	unknown	B.1.617.2	GK	Department of Acute Infectious Diseases Control and Prevention, Yunnan Provincial Center for Disease Control and Prevention	Department of Acute Infectious Diseases Control and Prevention, Yunnan Provincial Center for Disease Control and Prevention	Meiling Zhang, Jienan Zhou, Xiaonan Zhao, Zhaosheng Liu, Wenpeng Gu, Xiaoqing Fu	2022-05-30
hCoV-19/Yunnan/RLD205/2021	betacoronavirus	EPI_ISL_13008956	2021-11-21	Asia	China	Yunnan		Asia	China	Yunnan	high altitude	genome	29873	Human	unknown	unknown	B.1.617.2	GK	Department of Acute Infectious Diseases Control and Prevention, Yunnan Provincial Center for Disease Control and Prevention	Department of Acute Infectious Diseases Control and Prevention, Yunnan Provincial Center for Disease Control and Prevention	Meiling Zhang, Jienan Zhou, Xiaonan Zhao, Zhaosheng Liu, Wenpeng Gu, Xiaoqing Fu	2022-05-30
hCoV-19/Yunnan/RLD208/2021	betacoronavirus	EPI_ISL_13008957	2021-11-22	Asia	China	Yunnan		Asia	China	Yunnan	high altitude	genome	29874	Human	unknown	unknown	B.1.617.2	GK	Department of Acute Infectious Diseases Control and Prevention, Yunnan Provincial Center for Disease Control and Prevention	Department of Acute Infectious Diseases Control and Prevention, Yunnan Provincial Center for Disease Control and Prevention	Meiling Zhang, Jienan Zhou, Xiaonan Zhao, Zhaosheng Liu, Wenpeng Gu, Xiaoqing Fu	2022-05-30
hCoV-19/Yunnan/RLD209/2021	betacoronavirus	EPI_ISL_13008958	2021-11-24	Asia	China	Yunnan		Asia	China	Yunnan	high altitude	genome	29849	Human	unknown	unknown	B.1.617.2	GK	Department of Acute Infectious Diseases Control and Prevention, Yunnan Provincial Center for Disease Control and Prevention	Department of Acute Infectious Diseases Control and Prevention, Yunnan Provincial Center for Disease Control and Prevention	Meiling Zhang, Jienan Zhou, Xiaonan Zhao, Zhaosheng Liu, Wenpeng Gu, Xiaoqing Fu	2022-05-30
hCoV-19/Yunnan/RLD210/2021	betacoronavirus	EPI_ISL_13008959	2021-11-23	Asia	China	Yunnan		Asia	China	Yunnan	high altitude	genome	29853	Human	unknown	unknown	B.1.617.2	GK	Department of Acute Infectious Diseases Control and Prevention, Yunnan Provincial Center for Disease Control and Prevention	Department of Acute Infectious Diseases Control and Prevention, Yunnan Provincial Center for Disease Control and Prevention	Meiling Zhang, Jienan Zhou, Xiaonan Zhao, Zhaosheng Liu, Wenpeng Gu, Xiaoqing Fu	2022-05-30
hCoV-19/Yunnan/RLD130/2021	betacoronavirus	EPI_ISL_13008960	2021-10-15	Asia	China	Yunnan		Asia	China	Yunnan	high altitude	genome	29888	Human	unknown	unknown	B.1.617.2	GK	Department of Acute Infectious Diseases Control and Prevention, Yunnan Provincial Center for Disease Control and Prevention	Department of Acute Infectious Diseases Control and Prevention, Yunnan Provincial Center for Disease Control and Prevention	Meiling Zhang, Jienan Zhou, Xiaonan Zhao, Zhaosheng Liu, Wenpeng Gu, Xiaoqing Fu	2022-05-30
hCoV-19/Yunnan/RLD212/2021	betacoronavirus	EPI_ISL_13008961	2021-11-24	Asia	China	Yunnan		Asia	China	Yunnan	high altitude	genome	29852	Human	unknown	unknown	B.1.617.2	GK	Department of Acute Infectious Diseases Control and Prevention, Yunnan Provincial Center for Disease Control and Prevention	Department of Acute Infectious Diseases Control and Prevention, Yunnan Provincial Center for Disease Control and Prevention	Meiling Zhang, Jienan Zhou, Xiaonan Zhao, Zhaosheng Liu, Wenpeng Gu, Xiaoqing Fu	2022-05-30
hCoV-19/Yunnan/RLD213/2021	betacoronavirus	EPI_ISL_13008962	2021-11-27	Asia	China	Yunnan		Asia	China	Yunnan	high altitude	genome	29885	Human	unknown	unknown	AY.75	GK	Department of Acute Infectious Diseases Control and Prevention, Yunnan Provincial Center for Disease Control and Prevention	Department of Acute Infectious Diseases Control and Prevention, Yunnan Provincial Center for Disease Control and Prevention	Meiling Zhang, Jienan Zhou, Xiaonan Zhao, Zhaosheng Liu, Wenpeng Gu, Xiaoqing Fu	2022-05-30
hCoV-19/Yunnan/RLD214/2021	betacoronavirus	EPI_ISL_13008963	2021-11-27	Asia	China	Yunnan		Asia	China	Yunnan	high altitude	genome	29885	Human	unknown	unknown	B.1.617.2	GK	Department of Acute Infectious Diseases Control and Prevention, Yunnan Provincial Center for Disease Control and Prevention	Department of Acute Infectious Diseases Control and Prevention, Yunnan Provincial Center for Disease Control and Prevention	Meiling Zhang, Jienan Zhou, Xiaonan Zhao, Zhaosheng Liu, Wenpeng Gu, Xiaoqing Fu	2022-05-30
hCoV-19/Yunnan/RLD215/2021	betacoronavirus	EPI_ISL_13008964	2021-11-27	Asia	China	Yunnan		Asia	China	Yunnan	high altitude	genome	29883	Human	unknown	unknown	B.1.617.2	GK	Department of Acute Infectious Diseases Control and Prevention, Yunnan Provincial Center for Disease Control and Prevention	Department of Acute Infectious Diseases Control and Prevention, Yunnan Provincial Center for Disease Control and Prevention	Meiling Zhang, Jienan Zhou, Xiaonan Zhao, Zhaosheng Liu, Wenpeng Gu, Xiaoqing Fu	2022-05-30
hCoV-19/Yunnan/RLD207/2021	betacoronavirus	EPI_ISL_13008965	2021-11-27	Asia	China	Yunnan		Asia	China	Yunnan	high altitude	genome	29890	Human	unknown	unknown	B.1.617.2	GK	Department of Acute Infectious Diseases Control and Prevention, Yunnan Provincial Center for Disease Control and Prevention	Department of Acute Infectious Diseases Control and Prevention, Yunnan Provincial Center for Disease Control and Prevention	Meiling Zhang, Jienan Zhou, Xiaonan Zhao, Zhaosheng Liu, Wenpeng Gu, Xiaoqing Fu	2022-05-30
hCoV-19/Yunnan/RLD217/2021	betacoronavirus	EPI_ISL_13008966	2021-11-28	Asia	China	Yunnan		Asia	China	Yunnan	high altitude	genome	29888	Human	unknown	unknown	B.1.617.2	GK	Department of Acute Infectious Diseases Control and Prevention, Yunnan Provincial Center for Disease Control and Prevention	Department of Acute Infectious Diseases Control and Prevention, Yunnan Provincial Center for Disease Control and Prevention	Meiling Zhang, Jienan Zhou, Xiaonan Zhao, Zhaosheng Liu, Wenpeng Gu, Xiaoqing Fu	2022-05-30
hCoV-19/Yunnan/RLD218/2021	betacoronavirus	EPI_ISL_13008967	2021-11-28	Asia	China	Yunnan		Asia	China	Yunnan	high altitude	genome	29887	Human	unknown	unknown	B.1.617.2	GK	Department of Acute Infectious Diseases Control and Prevention, Yunnan Provincial Center for Disease Control and Prevention	Department of Acute Infectious Diseases Control and Prevention, Yunnan Provincial Center for Disease Control and Prevention	Meiling Zhang, Jienan Zhou, Xiaonan Zhao, Zhaosheng Liu, Wenpeng Gu, Xiaoqing Fu	2022-05-30
hCoV-19/Yunnan/RLD252/2021	betacoronavirus	EPI_ISL_13008968	2021-12-05	Asia	China	Yunnan		Asia	China	Yunnan	high altitude	genome	29882	Human	unknown	unknown	B.1.617.2	GK	Department of Acute Infectious Diseases Control and Prevention, Yunnan Provincial Center for Disease Control and Prevention	Department of Acute Infectious Diseases Control and Prevention, Yunnan Provincial Center for Disease Control and Prevention	Meiling Zhang, Jienan Zhou, Xiaonan Zhao, Zhaosheng Liu, Wenpeng Gu, Xiaoqing Fu	2022-05-30
hCoV-19/Yunnan/RLD253/2021	betacoronavirus	EPI_ISL_13008969	2021-12-05	Asia	China	Yunnan		Asia	China	Yunnan	high altitude	genome	29877	Human	unknown	unknown	B.1.617.2	GK	Department of Acute Infectious Diseases Control and Prevention, Yunnan Provincial Center for Disease Control and Prevention	Department of Acute Infectious Diseases Control and Prevention, Yunnan Provincial Center for Disease Control and Prevention	Meiling Zhang, Jienan Zhou, Xiaonan Zhao, Zhaosheng Liu, Wenpeng Gu, Xiaoqing Fu	2022-05-30
hCoV-19/Yunnan/RLD257/2021	betacoronavirus	EPI_ISL_13008970	2021-12-06	Asia	China	Yunnan		Asia	China	Yunnan	high altitude	genome	29847	Human	unknown	unknown	AY.126	GK	Department of Acute Infectious Diseases Control and Prevention, Yunnan Provincial Center for Disease Control and Prevention	Department of Acute Infectious Diseases Control and Prevention, Yunnan Provincial Center for Disease Control and Prevention	Meiling Zhang, Jienan Zhou, Xiaonan Zhao, Zhaosheng Liu, Wenpeng Gu, Xiaoqing Fu	2022-05-30
hCoV-19/Yunnan/RLD258/2021	betacoronavirus	EPI_ISL_13008971	2021-12-06	Asia	China	Yunnan		Asia	China	Yunnan	high altitude	genome	29812	Human	unknown	unknown	B.1.617.2	GK	Department of Acute Infectious Diseases Control and Prevention, Yunnan Provincial Center for Disease Control and Prevention	Department of Acute Infectious Diseases Control and Prevention, Yunnan Provincial Center for Disease Control and Prevention	Meiling Zhang, Jienan Zhou, Xiaonan Zhao, Zhaosheng Liu, Wenpeng Gu, Xiaoqing Fu	2022-05-30
hCoV-19/Yunnan/RLD259/2021	betacoronavirus	EPI_ISL_13008972	2021-12-08	Asia	China	Yunnan		Asia	China	Yunnan	high altitude	genome	29883	Human	unknown	unknown	B.1.617.2	GK	Department of Acute Infectious Diseases Control and Prevention, Yunnan Provincial Center for Disease Control and Prevention	Department of Acute Infectious Diseases Control and Prevention, Yunnan Provincial Center for Disease Control and Prevention	Meiling Zhang, Jienan Zhou, Xiaonan Zhao, Zhaosheng Liu, Wenpeng Gu, Xiaoqing Fu	2022-05-30
hCoV-19/Yunnan/RLD261/2021	betacoronavirus	EPI_ISL_13008973	2021-12-09	Asia	China	Yunnan		Asia	China	Yunnan	high altitude	genome	29851	Human	unknown	unknown	B.1.617.2	GK	Department of Acute Infectious Diseases Control and Prevention, Yunnan Provincial Center for Disease Control and Prevention	Department of Acute Infectious Diseases Control and Prevention, Yunnan Provincial Center for Disease Control and Prevention	Meiling Zhang, Jienan Zhou, Xiaonan Zhao, Zhaosheng Liu, Wenpeng Gu, Xiaoqing Fu	2022-05-30
hCoV-19/Yunnan/RLC76/2021	betacoronavirus	EPI_ISL_13025771	2021-04-04	Asia	China	Yunnan		Asia	China	Yunnan	high altitude	genome	29877	Human	unknown	unknown	B.1.36.16	GH	Department of Acute Infectious Diseases Control and Prevention, Yunnan Provincial Center for Disease Control and Prevention	Department of Acute Infectious Diseases Control and Prevention, Yunnan Provincial Center for Disease Control and Prevention	Meiling Zhang, Jienan Zhou, Senquan Jia, Zhaosheng Liu, Xiaoqing Fu	2022-05-30
hCoV-19/Yunnan/RLC77/2021	betacoronavirus	EPI_ISL_13025772	2021-04-05	Asia	China	Yunnan		Asia	China	Yunnan	high altitude	genome	29891	Human	unknown	unknown	B.1.36.16	GH	Department of Acute Infectious Diseases Control and Prevention, Yunnan Provincial Center for Disease Control and Prevention	Department of Acute Infectious Diseases Control and Prevention, Yunnan Provincial Center for Disease Control and Prevention	Meiling Zhang, Jienan Zhou, Senquan Jia, Zhaosheng Liu, Xiaoqing Fu	2022-05-30
hCoV-19/Yunnan/RLC85/2021	betacoronavirus	EPI_ISL_13025773	2021-04-07	Asia	China	Yunnan		Asia	China	Yunnan	high altitude	genome	29851	Human	unknown	unknown	B.1.36.16	GH	Department of Acute Infectious Diseases Control and Prevention, Yunnan Provincial Center for Disease Control and Prevention	Department of Acute Infectious Diseases Control and Prevention, Yunnan Provincial Center for Disease Control and Prevention	Meiling Zhang, Jienan Zhou, Senquan Jia, Zhaosheng Liu, Xiaoqing Fu	2022-05-30
hCoV-19/Yunnan/Ruili-IVDC-04-01/2021	betacoronavirus	EPI_ISL_1595852	2021-03-31	Asia	China	Yunnan	Ruili	Asia	China	Yunnan	high altitude	genome	29903	Human	30	Female	B.1.36.16	GH	Yunan Center for Disease Control and Prevention	National Institute for Viral Disease Control and Prevention, China CDC	Xiaoqing Fu, Xiang Zhao, Meiling Zhang, Jienan Zhou, Yenan Feng, Zhixiao Chen, Yuchao Wu, Senquan Jia	2021-04-15
hCoV-19/Yunnan/Ruili-IVDC-04-02/2021	betacoronavirus	EPI_ISL_1595853	2021-03-30	Asia	China	Yunnan	Ruili	Asia	China	Yunnan	high altitude	genome	29902	Human	36	Female	B.1.36.16	GH	Yunan Center for Disease Control and Prevention	National Institute for Viral Disease Control and Prevention, China CDC	Xiaoqing Fu, Xiang Zhao, Meiling Zhang, Jienan Zhou, Yenan Feng, Zhixiao Chen, Yuchao Wu, Senquan Jia	2021-04-15
hCoV-19/Yunnan/YN-01/2021	betacoronavirus	EPI_ISL_2723562	2021-06-17	Asia	China	Yunnan		Asia	China	Yunnan	high altitude	genome	29890	Human	unknown	Female	B.1.617.2	GK	Department of Acute Infectious Diseases Control and Prevention, Yunnan Provincial Center for Disease Control and Prevention	Department of Acute Infectious Diseases Control and Prevention, Yunnan Provincial Center for Disease Control and Prevention	Meiling Zhang, Senquan Jia, Jienan Zhou, Zhaosheng Liu, Xiaoqing Fu	2021-06-29
hCoV-19/Yunnan/YN-02/2021	betacoronavirus	EPI_ISL_2723563	2021-06-18	Asia	China	Yunnan		Asia	China	Yunnan	high altitude	genome	29889	Human	unknown	Male	B.1.617.2	GK	Department of Acute Infectious Diseases Control and Prevention, Yunnan Provincial Center for Disease Control and Prevention	Department of Acute Infectious Diseases Control and Prevention, Yunnan Provincial Center for Disease Control and Prevention	Meiling Zhang, Senquan Jia, Jienan Zhou, Zhaosheng Liu, Xiaoqing Fu	2021-06-29
hCoV-19/Yunnan/YN-03/2021	betacoronavirus	EPI_ISL_2723564	2021-06-25	Asia	China	Yunnan		Asia	China	Yunnan	high altitude	genome	29857	Human	unknown	Male	AY.23	GK	Department of Acute Infectious Diseases Control and Prevention, Yunnan Provincial Center for Disease Control and Prevention	Department of Acute Infectious Diseases Control and Prevention, Yunnan Provincial Center for Disease Control and Prevention	Meiling Zhang, Senquan Jia, Jienan Zhou, Zhaosheng Liu, Xiaoqing Fu	2021-06-29
hCoV-19/Yunnan/YN-04/2021	betacoronavirus	EPI_ISL_2834002	2021-07-04	Asia	China	Yunnan		Asia	China	Yunnan	high altitude	genome	29847	Human	unknown	Male	B.1.617.2	GK	Department of Acute Infectious Diseases Control and Prevention, Yunnan Provincial Center for Disease Control and Prevention	Department of Acute Infectious Diseases Control and Prevention, Yunnan Provincial Center for Disease Control and Prevention	Meiling Zhang, Jienan Zhou, Zhaosheng Liu, Xiaoqing Fu	2021-07-06
hCoV-19/Yunnan/YN-05/2021	betacoronavirus	EPI_ISL_2834003	2021-07-04	Asia	China	Yunnan		Asia	China	Yunnan	high altitude	genome	29860	Human	unknown	Male	B.1.617.2	GK	Department of Acute Infectious Diseases Control and Prevention, Yunnan Provincial Center for Disease Control and Prevention	Department of Acute Infectious Diseases Control and Prevention, Yunnan Provincial Center for Disease Control and Prevention	Meiling Zhang, Jienan Zhou, Zhaosheng Liu, Xiaoqing Fu	2021-07-06
hCoV-19/Yunnan/YN-06/2021	betacoronavirus	EPI_ISL_2834004	2021-07-04	Asia	China	Yunnan		Asia	China	Yunnan	high altitude	genome	29890	Human	unknown	Female	B.1.617.2	GK	Department of Acute Infectious Diseases Control and Prevention, Yunnan Provincial Center for Disease Control and Prevention	Department of Acute Infectious Diseases Control and Prevention, Yunnan Provincial Center for Disease Control and Prevention	Meiling Zhang, Jienan Zhou, Zhaosheng Liu, Xiaoqing Fu	2021-07-06
hCoV-19/Yunnan/YN-08/2021	betacoronavirus	EPI_ISL_2840854	2021-06-27	Asia	China	Yunnan		Asia	China	Yunnan	high altitude	genome	29887	Human	unknown	Male	B.1.617.2	GK	Department of Acute Infectious Diseases Control and Prevention, Yunnan Provincial Center for Disease Control and Prevention	Department of Acute Infectious Diseases Control and Prevention, Yunnan Provincial Center for Disease Control and Prevention	Meiling Zhang, Jienan Zhou, Senquan Jia, Zhaosheng Liu, Xiaoqing Fu	2021-07-07
hCoV-19/Yunnan/YN-09/2021	betacoronavirus	EPI_ISL_2840855	2021-06-26	Asia	China	Yunnan		Asia	China	Yunnan	high altitude	genome	29878	Human	unknown	Male	B.1.617.2	GK	Department of Acute Infectious Diseases Control and Prevention, Yunnan Provincial Center for Disease Control and Prevention	Department of Acute Infectious Diseases Control and Prevention, Yunnan Provincial Center for Disease Control and Prevention	Meiling Zhang, Jienan Zhou, Senquan Jia, Zhaosheng Liu, Xiaoqing Fu	2021-07-07
hCoV-19/Yunnan/YN-10/2021	betacoronavirus	EPI_ISL_2840856	2021-06-25	Asia	China	Yunnan		Asia	China	Yunnan	high altitude	genome	29890	Human	unknown	Male	B.1.617.2	GK	Department of Acute Infectious Diseases Control and Prevention, Yunnan Provincial Center for Disease Control and Prevention	Department of Acute Infectious Diseases Control and Prevention, Yunnan Provincial Center for Disease Control and Prevention	Meiling Zhang, Jienan Zhou, Senquan Jia, Zhaosheng Liu, Xiaoqing Fu	2021-07-07
hCoV-19/Yunnan/YN-11/2021	betacoronavirus	EPI_ISL_2840857	2021-06-27	Asia	China	Yunnan		Asia	China	Yunnan	high altitude	genome	29848	Human	unknown	Male	B.1.617.2	GK	Department of Acute Infectious Diseases Control and Prevention, Yunnan Provincial Center for Disease Control and Prevention	Department of Acute Infectious Diseases Control and Prevention, Yunnan Provincial Center for Disease Control and Prevention	Meiling Zhang, Jienan Zhou, Senquan Jia, Zhaosheng Liu, Xiaoqing Fu	2021-07-07
hCoV-19/Yunnan/YN-12/2021	betacoronavirus	EPI_ISL_2840858	2021-06-27	Asia	China	Yunnan		Asia	China	Yunnan	high altitude	genome	29890	Human	unknown	Female	B.1.617.2	GK	Department of Acute Infectious Diseases Control and Prevention, Yunnan Provincial Center for Disease Control and Prevention	Department of Acute Infectious Diseases Control and Prevention, Yunnan Provincial Center for Disease Control and Prevention	Meiling Zhang, Jienan Zhou, Senquan Jia, Zhaosheng Liu, Xiaoqing Fu	2021-07-07
hCoV-19/Yunnan/YN-13/2021	betacoronavirus	EPI_ISL_2840859	2021-07-01	Asia	China	Yunnan		Asia	China	Yunnan	high altitude	genome	29890	Human	unknown	Male	B.1.617.2	GK	Department of Acute Infectious Diseases Control and Prevention, Yunnan Provincial Center for Disease Control and Prevention	Department of Acute Infectious Diseases Control and Prevention, Yunnan Provincial Center for Disease Control and Prevention	Meiling Zhang, Jienan Zhou, Senquan Jia, Zhaosheng Liu, Xiaoqing Fu	2021-07-07
hCoV-19/Yunnan/YN-14/2021	betacoronavirus	EPI_ISL_2840860	2021-07-01	Asia	China	Yunnan		Asia	China	Yunnan	high altitude	genome	29887	Human	unknown	Male	AY.23	GK	Department of Acute Infectious Diseases Control and Prevention, Yunnan Provincial Center for Disease Control and Prevention	Department of Acute Infectious Diseases Control and Prevention, Yunnan Provincial Center for Disease Control and Prevention	Meiling Zhang, Jienan Zhou, Senquan Jia, Zhaosheng Liu, Xiaoqing Fu	2021-07-07
hCoV-19/Yunnan/YN-16/2021	betacoronavirus	EPI_ISL_2863929	2021-07-05	Asia	China	Yunnan		Asia	China	Yunnan	high altitude	genome	29874	Human	unknown	Male	B.1.617.2	GK	Department of Acute Infectious Diseases Control and Prevention, Yunnan Provincial Center for Disease Control and Prevention	Department of Acute Infectious Diseases Control and Prevention, Yunnan Provincial Center for Disease Control and Prevention	Meiling Zhang, Jienan Zhou, Zhaosheng Liu, Xiaoqing Fu	2021-07-09
hCoV-19/Yunnan/YN-17/2021	betacoronavirus	EPI_ISL_2863930	2021-07-05	Asia	China	Yunnan		Asia	China	Yunnan	high altitude	genome	29859	Human	unknown	Female	B.1.617.2	GK	Department of Acute Infectious Diseases Control and Prevention, Yunnan Provincial Center for Disease Control and Prevention	Department of Acute Infectious Diseases Control and Prevention, Yunnan Provincial Center for Disease Control and Prevention	Meiling Zhang, Jienan Zhou, Zhaosheng Liu, Xiaoqing Fu	2021-07-09
hCoV-19/Yunnan/YN-18/2021	betacoronavirus	EPI_ISL_2863931	2021-07-05	Asia	China	Yunnan		Asia	China	Yunnan	high altitude	genome	29863	Human	unknown	Male	B.1.617.2	GK	Department of Acute Infectious Diseases Control and Prevention, Yunnan Provincial Center for Disease Control and Prevention	Department of Acute Infectious Diseases Control and Prevention, Yunnan Provincial Center for Disease Control and Prevention	Meiling Zhang, Jienan Zhou, Zhaosheng Liu, Xiaoqing Fu	2021-07-09
hCoV-19/Yunnan/YN-19/2021	betacoronavirus	EPI_ISL_2863932	2021-07-05	Asia	China	Yunnan		Asia	China	Yunnan	high altitude	genome	29889	Human	unknown	Male	B.1.617.2	GK	Department of Acute Infectious Diseases Control and Prevention, Yunnan Provincial Center for Disease Control and Prevention	Department of Acute Infectious Diseases Control and Prevention, Yunnan Provincial Center for Disease Control and Prevention	Meiling Zhang, Jienan Zhou, Zhaosheng Liu, Xiaoqing Fu	2021-07-09
hCoV-19/Yunnan/YN-20/2021	betacoronavirus	EPI_ISL_2863933	2021-07-05	Asia	China	Yunnan		Asia	China	Yunnan	high altitude	genome	29890	Human	unknown	Female	B.1.617.2	GK	Department of Acute Infectious Diseases Control and Prevention, Yunnan Provincial Center for Disease Control and Prevention	Department of Acute Infectious Diseases Control and Prevention, Yunnan Provincial Center for Disease Control and Prevention	Meiling Zhang, Jienan Zhou, Zhaosheng Liu, Xiaoqing Fu	2021-07-09
hCoV-19/Yunnan/YN-21/2021	betacoronavirus	EPI_ISL_2863934	2021-07-05	Asia	China	Yunnan		Asia	China	Yunnan	high altitude	genome	29858	Human	unknown	Male	B.1.617.2	GK	Department of Acute Infectious Diseases Control and Prevention, Yunnan Provincial Center for Disease Control and Prevention	Department of Acute Infectious Diseases Control and Prevention, Yunnan Provincial Center for Disease Control and Prevention	Meiling Zhang, Jienan Zhou, Zhaosheng Liu, Xiaoqing Fu	2021-07-09
hCoV-19/Yunnan/YN-22/2021	betacoronavirus	EPI_ISL_2863935	2021-07-05	Asia	China	Yunnan		Asia	China	Yunnan	high altitude	genome	29890	Human	unknown	Female	B.1.617.2	GK	Department of Acute Infectious Diseases Control and Prevention, Yunnan Provincial Center for Disease Control and Prevention	Department of Acute Infectious Diseases Control and Prevention, Yunnan Provincial Center for Disease Control and Prevention	Meiling Zhang, Jienan Zhou, Zhaosheng Liu, Xiaoqing Fu	2021-07-09
hCoV-19/Yunnan/YN-23/2021	betacoronavirus	EPI_ISL_2893772	2021-07-05	Asia	China	Yunnan		Asia	China	Yunnan	high altitude	genome	29866	Human	unknown	Male	B.1.617.2	GK	Department of Acute Infectious Diseases Control and Prevention, Yunnan Provincial Center for Disease Control and Prevention	Department of Acute Infectious Diseases Control and Prevention, Yunnan Provincial Center for Disease Control and Prevention	Meiling Zhang, Jienan Zhou, Zhaosheng Liu, Xiaoqing Fu	2021-07-11
hCoV-19/Yunnan/YN-24/2021	betacoronavirus	EPI_ISL_2893773	2021-07-05	Asia	China	Yunnan		Asia	China	Yunnan	high altitude	genome	29890	Human	unknown	Male	B.1.617.2	GK	Department of Acute Infectious Diseases Control and Prevention, Yunnan Provincial Center for Disease Control and Prevention	Department of Acute Infectious Diseases Control and Prevention, Yunnan Provincial Center for Disease Control and Prevention	Meiling Zhang, Jienan Zhou, Zhaosheng Liu, Xiaoqing Fu	2021-07-11
hCoV-19/Yunnan/YN-25/2021	betacoronavirus	EPI_ISL_2893774	2021-07-05	Asia	China	Yunnan		Asia	China	Yunnan	high altitude	genome	29880	Human	unknown	Male	B.1.617.2	GK	Department of Acute Infectious Diseases Control and Prevention, Yunnan Provincial Center for Disease Control and Prevention	Department of Acute Infectious Diseases Control and Prevention, Yunnan Provincial Center for Disease Control and Prevention	Meiling Zhang, Jienan Zhou, Zhaosheng Liu, Xiaoqing Fu	2021-07-11
hCoV-19/Yunnan/YN-26/2021	betacoronavirus	EPI_ISL_2893775	2021-07-05	Asia	China	Yunnan		Asia	China	Yunnan	high altitude	genome	29889	Human	unknown	Female	B.1.617.2	GK	Department of Acute Infectious Diseases Control and Prevention, Yunnan Provincial Center for Disease Control and Prevention	Department of Acute Infectious Diseases Control and Prevention, Yunnan Provincial Center for Disease Control and Prevention	Meiling Zhang, Jienan Zhou, Zhaosheng Liu, Xiaoqing Fu	2021-07-11
hCoV-19/Yunnan/YN-27/2021	betacoronavirus	EPI_ISL_2893776	2021-07-05	Asia	China	Yunnan		Asia	China	Yunnan	high altitude	genome	29889	Human	unknown	Male	B.1.617.2	GK	Department of Acute Infectious Diseases Control and Prevention, Yunnan Provincial Center for Disease Control and Prevention	Department of Acute Infectious Diseases Control and Prevention, Yunnan Provincial Center for Disease Control and Prevention	Meiling Zhang, Jienan Zhou, Zhaosheng Liu, Xiaoqing Fu	2021-07-11
hCoV-19/Yunnan/YN-28/2021	betacoronavirus	EPI_ISL_2893777	2021-07-05	Asia	China	Yunnan		Asia	China	Yunnan	high altitude	genome	29890	Human	unknown	Female	B.1.617.2	GK	Department of Acute Infectious Diseases Control and Prevention, Yunnan Provincial Center for Disease Control and Prevention	Department of Acute Infectious Diseases Control and Prevention, Yunnan Provincial Center for Disease Control and Prevention	Meiling Zhang, Jienan Zhou, Zhaosheng Liu, Xiaoqing Fu	2021-07-11
hCoV-19/Yunnan/YN-29/2021	betacoronavirus	EPI_ISL_2893778	2021-07-08	Asia	China	Yunnan		Asia	China	Yunnan	high altitude	genome	29889	Human	unknown	Female	B.1.617.2	GK	Department of Acute Infectious Diseases Control and Prevention, Yunnan Provincial Center for Disease Control and Prevention	Department of Acute Infectious Diseases Control and Prevention, Yunnan Provincial Center for Disease Control and Prevention	Meiling Zhang, Jienan Zhou, Zhaosheng Liu, Xiaoqing Fu	2021-07-11
hCoV-19/Yunnan/YN-30/2021	betacoronavirus	EPI_ISL_2896214	2021-07-07	Asia	China	Yunnan		Asia	China	Yunnan	high altitude	genome	29890	Human	unknown	Female	B.1.617.2	GK	Department of Acute Infectious Diseases Control and Prevention, Yunnan Provincial Center for Disease Control and Prevention	Department of Acute Infectious Diseases Control and Prevention, Yunnan Provincial Center for Disease Control and Prevention	Meiling Zhang, Jienan Zhou, Zhaosheng Liu, Xiaoqing Fu	2021-07-11
hCoV-19/Yunnan/YN-31/2021	betacoronavirus	EPI_ISL_2896215	2021-07-07	Asia	China	Yunnan		Asia	China	Yunnan	high altitude	genome	29851	Human	unknown	Male	B.1.617.2	GK	Department of Acute Infectious Diseases Control and Prevention, Yunnan Provincial Center for Disease Control and Prevention	Department of Acute Infectious Diseases Control and Prevention, Yunnan Provincial Center for Disease Control and Prevention	Meiling Zhang, Jienan Zhou, Zhaosheng Liu, Xiaoqing Fu	2021-07-11
hCoV-19/Yunnan/YN-32/2021	betacoronavirus	EPI_ISL_2896216	2021-07-08	Asia	China	Yunnan		Asia	China	Yunnan	high altitude	genome	29886	Human	unknown	Male	B.1.617.2	GK	Department of Acute Infectious Diseases Control and Prevention, Yunnan Provincial Center for Disease Control and Prevention	Department of Acute Infectious Diseases Control and Prevention, Yunnan Provincial Center for Disease Control and Prevention	Meiling Zhang, Jienan Zhou, Zhaosheng Liu, Xiaoqing Fu	2021-07-11
hCoV-19/Yunnan/YN-33/2021	betacoronavirus	EPI_ISL_2896217	2021-07-08	Asia	China	Yunnan		Asia	China	Yunnan	high altitude	genome	29890	Human	unknown	Female	B.1.617.2	GK	Department of Acute Infectious Diseases Control and Prevention, Yunnan Provincial Center for Disease Control and Prevention	Department of Acute Infectious Diseases Control and Prevention, Yunnan Provincial Center for Disease Control and Prevention	Meiling Zhang, Jienan Zhou, Zhaosheng Liu, Xiaoqing Fu	2021-07-11
hCoV-19/Yunnan/YN-34/2021	betacoronavirus	EPI_ISL_2896218	2021-07-08	Asia	China	Yunnan		Asia	China	Yunnan	high altitude	genome	29890	Human	unknown	Male	B.1.617.2	GK	Department of Acute Infectious Diseases Control and Prevention, Yunnan Provincial Center for Disease Control and Prevention	Department of Acute Infectious Diseases Control and Prevention, Yunnan Provincial Center for Disease Control and Prevention	Meiling Zhang, Jienan Zhou, Zhaosheng Liu, Xiaoqing Fu	2021-07-11
hCoV-19/Yunnan/YN-35/2021	betacoronavirus	EPI_ISL_2896219	2021-07-08	Asia	China	Yunnan		Asia	China	Yunnan	high altitude	genome	29886	Human	unknown	Male	B.1.617.2	GK	Department of Acute Infectious Diseases Control and Prevention, Yunnan Provincial Center for Disease Control and Prevention	Department of Acute Infectious Diseases Control and Prevention, Yunnan Provincial Center for Disease Control and Prevention	Meiling Zhang, Jienan Zhou, Zhaosheng Liu, Xiaoqing Fu	2021-07-11
hCoV-19/Yunnan/YN-36/2021	betacoronavirus	EPI_ISL_2896220	2021-07-08	Asia	China	Yunnan		Asia	China	Yunnan	high altitude	genome	29875	Human	unknown	Male	B.1.617.2	GK	Department of Acute Infectious Diseases Control and Prevention, Yunnan Provincial Center for Disease Control and Prevention	Department of Acute Infectious Diseases Control and Prevention, Yunnan Provincial Center for Disease Control and Prevention	Meiling Zhang, Jienan Zhou, Zhaosheng Liu, Xiaoqing Fu	2021-07-11
hCoV-19/Yunnan/YN-37/2021	betacoronavirus	EPI_ISL_2896221	2021-07-08	Asia	China	Yunnan		Asia	China	Yunnan	high altitude	genome	29890	Human	unknown	Male	B.1.617.2	GK	Department of Acute Infectious Diseases Control and Prevention, Yunnan Provincial Center for Disease Control and Prevention	Department of Acute Infectious Diseases Control and Prevention, Yunnan Provincial Center for Disease Control and Prevention	Meiling Zhang, Jienan Zhou, Zhaosheng Liu, Xiaoqing Fu	2021-07-11
hCoV-19/Yunnan/YN-38/2021	betacoronavirus	EPI_ISL_2896222	2021-07-08	Asia	China	Yunnan		Asia	China	Yunnan	high altitude	genome	29877	Human	unknown	Female	B.1.617.2	GK	Department of Acute Infectious Diseases Control and Prevention, Yunnan Provincial Center for Disease Control and Prevention	Department of Acute Infectious Diseases Control and Prevention, Yunnan Provincial Center for Disease Control and Prevention	Meiling Zhang, Jienan Zhou, Zhaosheng Liu, Xiaoqing Fu	2021-07-11
hCoV-19/Yunnan/YN-39/2021	betacoronavirus	EPI_ISL_2896223	2021-07-08	Asia	China	Yunnan		Asia	China	Yunnan	high altitude	genome	29876	Human	unknown	Female	B.1.617.2	GK	Department of Acute Infectious Diseases Control and Prevention, Yunnan Provincial Center for Disease Control and Prevention	Department of Acute Infectious Diseases Control and Prevention, Yunnan Provincial Center for Disease Control and Prevention	Meiling Zhang, Jienan Zhou, Zhaosheng Liu, Xiaoqing Fu	2021-07-11
hCoV-19/Yunnan/YN-40/2021	betacoronavirus	EPI_ISL_2896224	2021-07-08	Asia	China	Yunnan		Asia	China	Yunnan	high altitude	genome	29885	Human	unknown	Female	B.1.617.2	GK	Department of Acute Infectious Diseases Control and Prevention, Yunnan Provincial Center for Disease Control and Prevention	Department of Acute Infectious Diseases Control and Prevention, Yunnan Provincial Center for Disease Control and Prevention	Meiling Zhang, Jienan Zhou, Zhaosheng Liu, Xiaoqing Fu	2021-07-11
hCoV-19/Yunnan/YN-41/2021	betacoronavirus	EPI_ISL_2896225	2021-07-08	Asia	China	Yunnan		Asia	China	Yunnan	high altitude	genome	29863	Human	unknown	Male	B.1.617.2	GK	Department of Acute Infectious Diseases Control and Prevention, Yunnan Provincial Center for Disease Control and Prevention	Department of Acute Infectious Diseases Control and Prevention, Yunnan Provincial Center for Disease Control and Prevention	Meiling Zhang, Jienan Zhou, Zhaosheng Liu, Xiaoqing Fu	2021-07-11
hCoV-19/Yunnan/YN-42/2021	betacoronavirus	EPI_ISL_2896226	2021-07-08	Asia	China	Yunnan		Asia	China	Yunnan	high altitude	genome	29889	Human	unknown	Female	B.1.617.2	GK	Department of Acute Infectious Diseases Control and Prevention, Yunnan Provincial Center for Disease Control and Prevention	Department of Acute Infectious Diseases Control and Prevention, Yunnan Provincial Center for Disease Control and Prevention	Meiling Zhang, Jienan Zhou, Zhaosheng Liu, Xiaoqing Fu	2021-07-11
hCoV-19/Yunnan/YN-43/2021	betacoronavirus	EPI_ISL_2896227	2021-07-08	Asia	China	Yunnan		Asia	China	Yunnan	high altitude	genome	29861	Human	unknown	Male	B.1.617.2	GK	Department of Acute Infectious Diseases Control and Prevention, Yunnan Provincial Center for Disease Control and Prevention	Department of Acute Infectious Diseases Control and Prevention, Yunnan Provincial Center for Disease Control and Prevention	Meiling Zhang, Jienan Zhou, Zhaosheng Liu, Xiaoqing Fu	2021-07-11
hCoV-19/Yunnan/YN-44/2021	betacoronavirus	EPI_ISL_2896228	2021-07-08	Asia	China	Yunnan		Asia	China	Yunnan	high altitude	genome	29890	Human	unknown	Male	B.1.617.2	GK	Department of Acute Infectious Diseases Control and Prevention, Yunnan Provincial Center for Disease Control and Prevention	Department of Acute Infectious Diseases Control and Prevention, Yunnan Provincial Center for Disease Control and Prevention	Meiling Zhang, Jienan Zhou, Zhaosheng Liu, Xiaoqing Fu	2021-07-11
hCoV-19/Yunnan/YN-45/2021	betacoronavirus	EPI_ISL_2896229	2021-07-08	Asia	China	Yunnan		Asia	China	Yunnan	high altitude	genome	29890	Human	unknown	Male	B.1.617.2	GK	Department of Acute Infectious Diseases Control and Prevention, Yunnan Provincial Center for Disease Control and Prevention	Department of Acute Infectious Diseases Control and Prevention, Yunnan Provincial Center for Disease Control and Prevention	Meiling Zhang, Jienan Zhou, Zhaosheng Liu, Xiaoqing Fu	2021-07-11
hCoV-19/Yunnan/YN-46/2021	betacoronavirus	EPI_ISL_2896230	2021-07-08	Asia	China	Yunnan		Asia	China	Yunnan	high altitude	genome	29890	Human	unknown	Male	B.1.617.2	GK	Department of Acute Infectious Diseases Control and Prevention, Yunnan Provincial Center for Disease Control and Prevention	Department of Acute Infectious Diseases Control and Prevention, Yunnan Provincial Center for Disease Control and Prevention	Meiling Zhang, Jienan Zhou, Zhaosheng Liu, Xiaoqing Fu	2021-07-11
hCoV-19/Yunnan/YN-47/2021	betacoronavirus	EPI_ISL_2896231	2021-07-08	Asia	China	Yunnan		Asia	China	Yunnan	high altitude	genome	29890	Human	unknown	Female	B.1.617.2	GK	Department of Acute Infectious Diseases Control and Prevention, Yunnan Provincial Center for Disease Control and Prevention	Department of Acute Infectious Diseases Control and Prevention, Yunnan Provincial Center for Disease Control and Prevention	Meiling Zhang, Jienan Zhou, Zhaosheng Liu, Xiaoqing Fu	2021-07-11
hCoV-19/Yunnan/YN-48/2021	betacoronavirus	EPI_ISL_3305842	2021-07-03	Asia	China	Yunnan		Asia	China	Yunnan	high altitude	genome	29890	Human	unknown	Male	B.1.617.2	GK	Department of Acute Infectious Diseases Control and Prevention, Yunnan Provincial Center for Disease Control and Prevention	Department of Acute Infectious Diseases Control and Prevention, Yunnan Provincial Center for Disease Control and Prevention	Meiling Zhang, Duo Li, Wenpeng Gu, Xiaonan Zhao, Senquan Jia, Jienan Zhou, Zhaosheng Liu, Xiaoqing Fu	2021-08-09
hCoV-19/Yunnan/YN-40-1/2021	betacoronavirus	EPI_ISL_3305843	2021-07-08	Asia	China	Yunnan		Asia	China	Yunnan	high altitude	genome	29885	Human	unknown	Female	B.1.617.2	GK	Department of Acute Infectious Diseases Control and Prevention, Yunnan Provincial Center for Disease Control and Prevention	Department of Acute Infectious Diseases Control and Prevention, Yunnan Provincial Center for Disease Control and Prevention	Meiling Zhang, Jienan Zhou, Zhaosheng Liu, Xiaoqing Fu	2021-08-09
hCoV-19/Yunnan/YN-49/2021	betacoronavirus	EPI_ISL_3305844	2021-07-10	Asia	China	Yunnan		Asia	China	Yunnan	high altitude	genome	29889	Human	unknown	Female	B.1.617.2	GK	Department of Acute Infectious Diseases Control and Prevention, Yunnan Provincial Center for Disease Control and Prevention	Department of Acute Infectious Diseases Control and Prevention, Yunnan Provincial Center for Disease Control and Prevention	Meiling Zhang, Jienan Zhou, Zhaosheng Liu, Xiaoqing Fu	2021-08-09
hCoV-19/Yunnan/YN-50/2021	betacoronavirus	EPI_ISL_3305845	2021-07-10	Asia	China	Yunnan		Asia	China	Yunnan	high altitude	genome	29858	Human	unknown	Male	B.1.617.2	GK	Department of Acute Infectious Diseases Control and Prevention, Yunnan Provincial Center for Disease Control and Prevention	Department of Acute Infectious Diseases Control and Prevention, Yunnan Provincial Center for Disease Control and Prevention	Meiling Zhang, Jienan Zhou, Zhaosheng Liu, Xiaoqing Fu	2021-08-09
hCoV-19/Yunnan/YN-51/2021	betacoronavirus	EPI_ISL_3305846	2021-07-15	Asia	China	Yunnan		Asia	China	Yunnan	high altitude	genome	29890	Human	unknown	Male	B.1.617.2	GK	Department of Acute Infectious Diseases Control and Prevention, Yunnan Provincial Center for Disease Control and Prevention	Department of Acute Infectious Diseases Control and Prevention, Yunnan Provincial Center for Disease Control and Prevention	Meiling Zhang, Jienan Zhou, Zhaosheng Liu, Xiaoqing Fu	2021-08-09
hCoV-19/Yunnan/YN-52/2021	betacoronavirus	EPI_ISL_3305847	2021-07-17	Asia	China	Yunnan		Asia	China	Yunnan	high altitude	genome	29890	Human	unknown	Female	B.1.617.2	GK	Department of Acute Infectious Diseases Control and Prevention, Yunnan Provincial Center for Disease Control and Prevention	Department of Acute Infectious Diseases Control and Prevention, Yunnan Provincial Center for Disease Control and Prevention	Meiling Zhang, Jienan Zhou, Zhaosheng Liu, Xiaoqing Fu	2021-08-09
hCoV-19/Yunnan/YN-53/2021	betacoronavirus	EPI_ISL_3305848	2021-07-17	Asia	China	Yunnan		Asia	China	Yunnan	high altitude	genome	29874	Human	unknown	Male	B.1.617.2	GK	Department of Acute Infectious Diseases Control and Prevention, Yunnan Provincial Center for Disease Control and Prevention	Department of Acute Infectious Diseases Control and Prevention, Yunnan Provincial Center for Disease Control and Prevention	Meiling Zhang, Jienan Zhou, Zhaosheng Liu, Xiaoqing Fu	2021-08-09
hCoV-19/Yunnan/YN-54/2021	betacoronavirus	EPI_ISL_3305849	2021-07-17	Asia	China	Yunnan		Asia	China	Yunnan	high altitude	genome	29858	Human	unknown	Male	B.1.617.2	GK	Department of Acute Infectious Diseases Control and Prevention, Yunnan Provincial Center for Disease Control and Prevention	Department of Acute Infectious Diseases Control and Prevention, Yunnan Provincial Center for Disease Control and Prevention	Meiling Zhang, Jienan Zhou, Zhaosheng Liu, Xiaoqing Fu	2021-08-09
hCoV-19/Yunnan/YN-55/2021	betacoronavirus	EPI_ISL_3305850	2021-07-18	Asia	China	Yunnan		Asia	China	Yunnan	high altitude	genome	29890	Human	unknown	Male	B.1.617.2	GK	Department of Acute Infectious Diseases Control and Prevention, Yunnan Provincial Center for Disease Control and Prevention	Department of Acute Infectious Diseases Control and Prevention, Yunnan Provincial Center for Disease Control and Prevention	Meiling Zhang, Jienan Zhou, Zhaosheng Liu, Xiaoqing Fu	2021-08-09
hCoV-19/Yunnan/YN-56/2021	betacoronavirus	EPI_ISL_3305851	2021-07-18	Asia	China	Yunnan		Asia	China	Yunnan	high altitude	genome	29886	Human	unknown	Female	AY.30	GK	Department of Acute Infectious Diseases Control and Prevention, Yunnan Provincial Center for Disease Control and Prevention	Department of Acute Infectious Diseases Control and Prevention, Yunnan Provincial Center for Disease Control and Prevention	Meiling Zhang, Jienan Zhou, Zhaosheng Liu, Xiaoqing Fu	2021-08-09
hCoV-19/Yunnan/YN-57/2021	betacoronavirus	EPI_ISL_3305852	2021-07-19	Asia	China	Yunnan		Asia	China	Yunnan	high altitude	genome	29890	Human	unknown	Female	B.1.617.2	GK	Department of Acute Infectious Diseases Control and Prevention, Yunnan Provincial Center for Disease Control and Prevention	Department of Acute Infectious Diseases Control and Prevention, Yunnan Provincial Center for Disease Control and Prevention	Meiling Zhang, Jienan Zhou, Zhaosheng Liu, Xiaoqing Fu	2021-08-09
hCoV-19/Yunnan/IVDC-YN-003/2020	betacoronavirus	EPI_ISL_408480	2020-01-17	Asia	China	Yunnan	Kunming	Asia	China	Yunnan	high altitude	genome	29885	Human	56	Male	A	S	National Institute for Viral Disease Control and Prevention, China CDC	National Institute for Viral Disease Control & Prevention, CCDC	Wenjie Tan，Xiaoqing Fu，Xiang Zhao，Wenling Wang， Peihua Niu，Roujian Lu, Yanhong Sun，Baoying Huang，Li Zhao，Fei Ye，Wenbo Xu，George F. Gao，Guizhen Wu	2020-02-09
hCoV-19/Yunnan/0306-466/2020	betacoronavirus	EPI_ISL_429239	2020-03-06	Asia	China	Yunnan		Asia	China	Yunnan	high altitude	genome	29900	Human	16	Female	B	L	Department of Clinical Laboratory, the First People's Hospital of Yunnan Province	Department of Clinical Laboratory, the First People's Hospital of Yunnan Province	Yi Sun, Ziqin Dian, Ya Xu, Guiqian Zhang, Xin Fan, Yu Zhang	2020-04-23
hCoV-19/Yunnan/KMS1/2020	betacoronavirus	EPI_ISL_527871	2020-01-20	Asia	China	Yunnan		Asia	China	Yunnan	high altitude	genome	29899	Human	unknown	unknown	A	S	Institute of Medical Biology, Chinese Academy of Medical Sciences and Peking Union Medical College	Institute of Medical Biology, Chinese Academy of Medical Sciences and Peking Union Medical College	Xu, X., Liao, Y., Wang, L., Zhou, X., Xie, Z., Chen, H., Fan, S., Liu, L., Zheng, H., Jiang, G. and Li, Q.	2020-03-20
hCoV-19/Yunnan/02/2020	betacoronavirus	EPI_ISL_632934	2020-09-13	Asia	China	Yunnan		Asia	China	Yunnan	high altitude	genome	29892	Human	unknown	Female	B.1.36.16	GH	Department of Acute Infectious Diseases Control and Prevention,Yunnan Provincial Center for Disease Control and Prevention	Department of Acute Infectious Diseases Control and Prevention,Yunnan Provincial Center for Disease Control and Prevention	Meiling Zhang, Jienan Zhou, Senquan Jia, Xiaonan Zhao, Xiaoqing Fu	2020-11-12
hCoV-19/Yunnan/03/2020	betacoronavirus	EPI_ISL_632935	2020-09-13	Asia	China	Yunnan		Asia	China	Yunnan	high altitude	genome	29879	Human	unknown	Female	B.1.36.16	GH	Department of Acute Infectious Diseases Control and Prevention, Yunnan Provincial Center for Disease Control and Prevention	Department of Acute Infectious Diseases Control and Prevention, Yunnan Provincial Center for Disease Control and Prevention	Meiling Zhang, Jienan Zhou, Senquan Jia, Xiaonan Zhao, Xiaoqing Fu	2020-11-12
hCoV-19/Jiangsu/IVDC-580/2022	betacoronavirus	EPI_ISL_11905845	2022-03-02	Asia	China	Jiangsu	Xuzhou	Asia	China	Jiangsu	low altitude	genome	29640	Human	38.0	Male	AY.122	GRA	Jiangsu Provincial Center for Disease Control and Prevention	National Institute for Viral Disease Control and Prevention, China CDC	Shenjiao Wang, Xiang Zhao, Huan Fan, Yenan Feng, Zhixiao Chen	2022-04-09
hCoV-19/Beijing/IVDC-541/2022	betacoronavirus	EPI_ISL_11873904	2022-03-07	Asia	China	Beijing	Haidian	Asia	China	Beijing	low altitude	genome	29747	Human	28	Male	BA.2.2	GRA	Beijing Center for Disease Control and Prevention	National Institute for Viral Disease Control and Prevention, China CDC	Zhaomin Feng, Xiang Zhao, Yang Pan, Yenan Feng, Zhichao Liang, Zhixiao Chen, Peng Yang, Quanyi Wang, Daitao Zhang	2022-04-08
hCoV-19/Jiangxi/JXCDC-14/2022	betacoronavirus	EPI_ISL_12241077	2022-03-26	Asia	China	Jiangxi		Asia	China	Jiangxi	low altitude	genome	29693	Human	49	Male	BA.2.2	GRA	Jiaxing Center for Disease Control and Prevention	Jiaxing Center for Disease Control and Prevention	Zhongwen Chen; Guoying Zhu; Yong Yan; Shencong Lv; Ping Li; Yin Song	2022-04-24
hCoV-19/Jiangsu/Nanjing-Yu/2021	betacoronavirus	EPI_ISL_5903004	2021-07-10	Asia	China	Jiangsu		Asia	China	Jiangsu	low altitude	genome	29890	Human	unknown	Male	AY.122	GK	Jiangsu Provincial Center for Disease Control & Prevention	Jiangsu Provincial Center for Disease Control & Prevention	Lunbiao Cui, Shenjiao Wang, Fengcai Zhu	2021-11-04
hCoV-19/Jiangsu/NJ/2021	betacoronavirus	EPI_ISL_7876604	2021-07-10	Asia	China	Jiangsu	Nanjing	Asia	China	Jiangsu	low altitude	genome	29890	Human	unknown	Male	AY.122	GK	Institute of pathogenic microbiology, Jiangsu Provincial Center for Disease Control and Prevention	Institute of pathogenic microbiology, Jiangsu Provincial Center for Disease Control and Prevention	lunbiao cui, shengjiao wang, fengcai zhu	2021-12-20
hCoV-19/Beijing/085/2021	betacoronavirus	EPI_ISL_8582061	2021-07-17	Asia	China	Beijing		Asia	China	Beijing	low altitude	genome	29856	Human	38	Male	AY.112	GK	Beijing Center for Disease Control and Prevention	Beijing Center for Disease Control and Prevention	Zhaomin Feng, Hui Xu, Pan Yang, Guilan Lu, Yanning Lyu, Daitao Zhang, Peng Yang, Quanyi Wang	2022-01-11
hCoV-19/Beijing/083/2021	betacoronavirus	EPI_ISL_8582060	2021-07-16	Asia	China	Beijing		Asia	China	Beijing	low altitude	genome	29835	Human	37	Female	AY.112	GK	Beijing Center for Disease Control and Prevention	Beijing Center for Disease Control and Prevention	Yang Pan, Zhichao liang, Changying Lin, Xin Zhang, Daitao Zhang, Peng Yang, Quanyi Wang	2022-01-11
hCoV-19/Beijing/084/2021	betacoronavirus	EPI_ISL_8582085	2021-07-16	Asia	China	Beijing		Asia	China	Beijing	low altitude	genome	29825	Human	32	Male	B.1.617.2	GK	Beijing Center for Disease Control and Prevention	Beijing Center for Disease Control and Prevention	Yang Pan, Zhichao liang, Zhiyong Gao, Hanqing Yan, Daitao Zhang, Peng Yang, Quanyi Wang	2022-01-11
hCoV-19/Beijing/082/2021	betacoronavirus	EPI_ISL_8582086	2021-07-16	Asia	China	Beijing		Asia	China	Beijing	low altitude	genome	29859	Human	24	Female	AY.46.5	GK	Beijing Center for Disease Control and Prevention	Beijing Center for Disease Control and Prevention	Zhichao liang, Yang Pan, Xiaomin Peng, Xu Li, Daitao Zhang, Peng Yang, Quanyi Wang	2022-01-11
hCoV-19/Beijing/092/2021	betacoronavirus	EPI_ISL_8582059	2021-07-27	Asia	China	Beijing		Asia	China	Beijing	low altitude	genome	29849	Human	34	Male	B.1.617.2	GK	Beijing Center for Disease Control and Prevention	Beijing Center for Disease Control and Prevention	Yang Pan, Zhichao liang, Changying Lin, Xin Zhang, Daitao Zhang, Peng Yang, Quanyi Wang	2022-01-11
hCoV-19/Liaoning/IVDC-DL-221/2021	betacoronavirus	EPI_ISL_9301324	2021-07-27	Asia	China	Liaoning	Dalian	Asia	China	Liaoning	low altitude	genome	29761	Human	32	Female	AY.122	GK	Dalian Municipal Center for Disease Control and Prevention	National Institute for Viral Disease Control and Prevention, China CDC	Xingying Lang, Kai Nie, Zhijian Bo, Jilong Jiao, Yenan Feng, Mingchun Luan, Haibo Sun, Lulu Wang, Xuesheng Liu, Ge Song, Xiang Zhao, Sinong Sun, Lingling Mao, Wenbo Xu	2022-01-30
hCoV-19/Shandong/Yantai_02/2021	betacoronavirus	EPI_ISL_8525418	2021-08-01	Asia	China	Shandong	Yantai	Asia	China	Shandong	low altitude	genome	29866	Human	62	Male	AY.122	GK	Yantai Center for Disease Control and Prevention	Yantai Center for Disease Control and Prevention	Yulou Sun	2022-01-10
hCoV-19/Beijing/096/2021	betacoronavirus	EPI_ISL_8582062	2021-08-01	Asia	China	Beijing		Asia	China	Beijing	low altitude	genome	29890	Human	42	Female	AY.122	GK	Beijing Center for Disease Control and Prevention	Beijing Center for Disease Control and Prevention	Fu li, Bing Lyu, Pan Yang, Jiachen Zhao, Yang Yang, Daitao Zhang, Peng Yang, Quanyi Wang	2022-01-11
hCoV-19/Beijing/099/2021	betacoronavirus	EPI_ISL_8582075	2021-08-01	Asia	China	Beijing		Asia	China	Beijing	low altitude	genome	29874	Human	36	Female	B.1.617.2	GK	Beijing Center for Disease Control and Prevention	Beijing Center for Disease Control and Prevention	Shujuan Cui, Lingyu Shen, Pan Yang, Ying Huang, Weihong Li, Daitao Zhang, Peng Yang, Quanyi Wang	2022-01-11
hCoV-19/Beijing/100/2021	betacoronavirus	EPI_ISL_8582077	2021-08-01	Asia	China	Beijing		Asia	China	Beijing	low altitude	genome	29867	Human	40	Female	AY.122	GK	Beijing Center for Disease Control and Prevention	Beijing Center for Disease Control and Prevention	Lingyu Shen, Shujuan Cui, Pan Yang, Ying Huang, Weihong Li, Daitao Zhang, Peng Yang, Quanyi Wang	2022-01-11
hCoV-19/Shandong/Yantai_05/2021	betacoronavirus	EPI_ISL_8525421	2021-08-03	Asia	China	Shandong	Yantai	Asia	China	Shandong	low altitude	genome	29815	Human	38	Female	AY.122	GK	Yantai Center for Disease Control and Prevention	Yantai Center for Disease Control and Prevention	Yulou Sun	2022-01-10
hCoV-19/Shandong/Yantai_06/2021	betacoronavirus	EPI_ISL_8525422	2021-08-03	Asia	China	Shandong	Yantai	Asia	China	Shandong	low altitude	genome	29829	Human	29	Male	AY.122	GK	Yantai Center for Disease Control and Prevention	Yantai Center for Disease Control and Prevention	Yulou Sun	2022-01-10
hCoV-19/Shandong/Yantai_07/2021	betacoronavirus	EPI_ISL_8525423	2021-08-03	Asia	China	Shandong	Yantai	Asia	China	Shandong	low altitude	genome	29849	Human	28	Female	AY.122	GK	Yantai Center for Disease Control and Prevention	Yantai Center for Disease Control and Prevention	Yulou Sun	2022-01-10
hCoV-19/Shandong/Yantai_08/2021	betacoronavirus	EPI_ISL_8525424	2021-08-03	Asia	China	Shandong	Yantai	Asia	China	Shandong	low altitude	genome	29883	Human	26	Female	AY.122	GK	Yantai Center for Disease Control and Prevention	Yantai Center for Disease Control and Prevention	Yulou Sun	2022-01-10
hCoV-19/Shandong/Yantai_09/2021	betacoronavirus	EPI_ISL_8525425	2021-08-03	Asia	China	Shandong	Yantai	Asia	China	Shandong	low altitude	genome	29866	Human	57	Female	AY.122	GK	Yantai Center for Disease Control and Prevention	Yantai Center for Disease Control and Prevention	Yulou Sun	2022-01-10
hCoV-19/Beijing/102/2021	betacoronavirus	EPI_ISL_8582063	2021-08-03	Asia	China	Beijing		Asia	China	Beijing	low altitude	genome	29862	Human	38	Male	AY.122	GK	Beijing Center for Disease Control and Prevention	Beijing Center for Disease Control and Prevention	Yang Pan, Zhichao liang, Renshuo, Jiachen Zhao, Daitao Zhang, Peng Yang, Quanyi Wang	2022-01-11
hCoV-19/Shandong/Yantai_10/2021	betacoronavirus	EPI_ISL_8525426	2021-08-04	Asia	China	Shandong	Yantai	Asia	China	Shandong	low altitude	genome	29890	Human	26	Female	AY.122	GK	Yantai Center for Disease Control and Prevention	Yantai Center for Disease Control and Prevention	Yulou Sun	2022-01-10
hCoV-19/Shandong/Yantai_11/2021	betacoronavirus	EPI_ISL_8525427	2021-08-04	Asia	China	Shandong	Yantai	Asia	China	Shandong	low altitude	genome	29874	Human	25	Male	AY.122	GK	Yantai Center for Disease Control and Prevention	Yantai Center for Disease Control and Prevention	Yulou Sun	2022-01-10
hCoV-19/Shandong/Yantai_12/2021	betacoronavirus	EPI_ISL_8525428	2021-08-04	Asia	China	Shandong	Yantai	Asia	China	Shandong	low altitude	genome	29886	Human	33	Female	AY.122	GK	Yantai Center for Disease Control and Prevention	Yantai Center for Disease Control and Prevention	Yulou Sun	2022-01-10
hCoV-19/Shandong/Yantai_13/2021	betacoronavirus	EPI_ISL_8525429	2021-08-04	Asia	China	Shandong	Yantai	Asia	China	Shandong	low altitude	genome	29887	Human	33	Male	AY.122	GK	Yantai Center for Disease Control and Prevention	Yantai Center for Disease Control and Prevention	Yulou Sun	2022-01-10
hCoV-19/Beijing/101/2021	betacoronavirus	EPI_ISL_8582064	2021-08-04	Asia	China	Beijing		Asia	China	Beijing	low altitude	genome	29852	Human	67	Male	AY.122	GK	Beijing Center for Disease Control and Prevention	Beijing Center for Disease Control and Prevention	Yang Pan, Zhichao liang, Renshuo, Jiachen Zhao, Daitao Zhang, Peng Yang, Quanyi Wang	2022-01-11
hCoV-19/Beijing/107/2021	betacoronavirus	EPI_ISL_8582066	2021-08-04	Asia	China	Beijing		Asia	China	Beijing	low altitude	genome	29890	Human	52	Male	AY.122	GK	Beijing Center for Disease Control and Prevention	Beijing Center for Disease Control and Prevention	Yang Pan, Zhichao liang, Renshuo, Jiachen Zhao, Daitao Zhang, Peng Yang, Quanyi Wang	2022-01-11
hCoV-19/Beijing/105/2021	betacoronavirus	EPI_ISL_8582065	2021-08-06	Asia	China	Beijing		Asia	China	Beijing	low altitude	genome	29869	Human	30	Male	B.1.617.2	GK	Beijing Center for Disease Control and Prevention	Beijing Center for Disease Control and Prevention	Yang Pan, Zhichao liang, Renshuo, Jiachen Zhao, Daitao Zhang, Peng Yang, Quanyi Wang	2022-01-11
hCoV-19/Beijing/113/2021	betacoronavirus	EPI_ISL_8582067	2021-08-19	Asia	China	Beijing		Asia	China	Beijing	low altitude	genome	29824	Human	34	Male	B.1.617.2	GK	Beijing Center for Disease Control and Prevention	Beijing Center for Disease Control and Prevention	Fu li, Bing Lyu, Pan Yang, Jiachen Zhao, Yang Yang, Daitao Zhang, Peng Yang, Quanyi Wang	2022-01-11
hCoV-19/Heilongjiang/IVDC-HH-372/2021	betacoronavirus	EPI_ISL_10925280	2021-10-30	Asia	China	Heilongjiang	HeiHe	Asia	China	Heilongjiang	low altitude	genome	29801	Human	14	Female	AY.122	GK	Heilongjiang Center for Disease Control and Prevention	National Institute for Viral Disease Control and Prevention, China CDC	Lu Tang,Peihua Niu,Yujie Gou,Xiang Zhao,Qi Liang,Cao Chen, Ji Wang, Yu Lan, Yenan Feng	2022-03-11
hCoV-19/Heilongjiang/IVDC-HH-376/2021	betacoronavirus	EPI_ISL_10925284	2021-10-30	Asia	China	Heilongjiang	HeiHe	Asia	China	Heilongjiang	low altitude	genome	29840	Human	11	Male	AY.122	GK	Heilongjiang Center for Disease Control and Prevention	National Institute for Viral Disease Control and Prevention, China CDC	Lu Tang,Peihua Niu,Yujie Gou,Xiang Zhao,Qi Liang,Cao Chen, Ji Wang, Yu Lan, Yenan Feng	2022-03-11
hCoV-19/Heilongjiang/IVDC-HH-377/2021	betacoronavirus	EPI_ISL_10925285	2021-10-30	Asia	China	Heilongjiang	HeiHe	Asia	China	Heilongjiang	low altitude	genome	29839	Human	10	Female	AY.122	GK	Heilongjiang Center for Disease Control and Prevention	National Institute for Viral Disease Control and Prevention, China CDC	Lu Tang,Peihua Niu,Yujie Gou,Xiang Zhao,Qi Liang,Zhixiao Chen, Ji Wang, Yu Lan, Yenan Feng	2022-03-11
hCoV-19/Heilongjiang/IVDC-HH-378/2021	betacoronavirus	EPI_ISL_10925286	2021-10-30	Asia	China	Heilongjiang	HeiHe	Asia	China	Heilongjiang	low altitude	genome	29847	Human	12	Female	AY.122	GK	Heilongjiang Center for Disease Control and Prevention	National Institute for Viral Disease Control and Prevention, China CDC	Lu Tang,Peihua Niu,Yujie Gou,Xiang Zhao,Qi Liang,Zhixiao Chen, Ji Wang, Yu Lan, Yenan Feng	2022-03-11
hCoV-19/Heilongjiang/IVDC-HH-380/2021	betacoronavirus	EPI_ISL_10925288	2021-10-30	Asia	China	Heilongjiang	HeiHe	Asia	China	Heilongjiang	low altitude	genome	29807	Human	33	Male	AY.122	GK	Heilongjiang Center for Disease Control and Prevention	National Institute for Viral Disease Control and Prevention, China CDC	Lu Tang,Peihua Niu,Yujie Gou,Xiang Zhao,Qi Liang,Zhixiao Chen, Ji Wang, Yu Lan, Yenan Feng	2022-03-11
hCoV-19/Heilongjiang/IVDC-HH-495/2021	betacoronavirus	EPI_ISL_10925403	2021-10-30	Asia	China	Heilongjiang	HeiHe	Asia	China	Heilongjiang	low altitude	genome	29733	Human	73	Female	AY.122	GK	Heilongjiang Center for Disease Control and Prevention	National Institute for Viral Disease Control and Prevention, China CDC	Qi Liang,Peihua Niu,Lu Tang,Xiang Zhao,Ming Yang,Cao Chen, Yenan Feng	2022-03-11
hCoV-19/Heilongjiang/IVDC-10-08/2021	betacoronavirus	EPI_ISL_8295288	2021-10-30	Asia	China	Heilongjiang	Heihe	Asia	China	Heilongjiang	low altitude	genome	29879	Human	33	Male	AY.122	GK	Heilongjiang Center for Disease Control and Prevention	National Institute for Viral Disease Control and Prevention, China CDC	Qi Liang, Wei Sun, Ji Wang,Jun Xu, Cao Chen,Lu Tang, Peihua Niu, Xinfa Pei, Chang Shu	2022-01-03
hCoV-19/Jiangxi/IVDC-10-10/2021	betacoronavirus	EPI_ISL_8295291	2021-10-30	Asia	China	Jiangxi	Shangrao	Asia	China	Jiangxi	low altitude	genome	29806	Human	18	Female	AY.122	GK	Jiangxi Provincial Center for Disease Control and Prevention	National Institute for Viral Disease Control and Prevention, China CDC	Tian Gong, Xiang Zhao,Yenan Feng, Jianxiong Li, Yong Shi,Fang Xiao,Zhixiao Chen, Xin Ran,Jun Zhou,Xiaoqing Liu,Yuchao Wu, Yanni Zhang,Shiwen Liu,Qian Wang	2022-01-03
hCoV-19/Liaoning/IVDC-DL-41/2021	betacoronavirus	EPI_ISL_8618957	2021-11-06	Asia	China	Liaoning	Dalian	Asia	China	Liaoning	low altitude	genome	29803	Human	61	Male	AY.122	GK	Dalian Municipal Center for Disease Control and Prevention	National Institute for Viral Disease Control and Prevention, China CDC	Haibo Sun, Kai Nie, Shuang Liu,Xiaoting Xu,Lulu Wang,Xuesheng Liu,Bo Wang,Ge Song,Sinong Sun,Lu Lei,Lingling Mao, Xingying Lang, Zhijian Bo,Jilong Jiao,Cao Chen,Yenan Feng, Yu Lan, Mingchun Luan,Xiang Zhao, Zhixiao Chen, Yaxin Guo, Nan Sun	2022-01-12
hCoV-19/Liaoning/IVDC-DL-20/2021	betacoronavirus	EPI_ISL_8540913	2021-11-07	Asia	China	Liaoning	Dalian	Asia	China	Liaoning	low altitude	genome	29794	Human	68	Male	AY.122	GK	Dalian Municipal Center for Disease Control and Prevention	National Institute for Viral Disease Control and Prevention, China CDC	Haibo Sun, Kai Nie, Shuang Liu, Xiaoting Xu, Lulu Wang, Xuesheng Liu, Bo Wang, Ge Song, Sinong Sun, Lu Lei, Lingling Mao, Xingying Lang, Zhijian Bo, Jilong Jiao, Cao Chen, Yenan Feng, Yu Lan, Mingchun Luan, Xiang Zhao, Zhixiao Chen, Yaxin Guo, Nan Sun, Wenbo Xu	2022-01-10
hCoV-19/Liaoning/IVDC-DL-70/2021	betacoronavirus	EPI_ISL_8653766	2021-11-07	Asia	China	Liaoning	Dalian	Asia	China	Liaoning	low altitude	genome	29810	Human	52	Female	AY.122	GK	Dalian Municipal Center for Disease Control and Prevention	National Institute for Viral Disease Control and Prevention, China CDC	Lulu Wang, Kai Nie, Xuesheng Liu, Bo Wang, Yenan Feng, Haibo Sun, Zhixiao Chen, Shuang Liu, Xiaoting Xu, Ge Song, Yu Lan, Sinong Sun, Lu Lei, Lingling Mao, Xingying Lang, Zhijian Bo,Jilong Jiao,Cao Chen,Mingchun Luan,Xiang Zhao, Yaxin Guo, Nan Sun	2022-01-13
hCoV-19/Liaoning/IVDC-DL-74/2021	betacoronavirus	EPI_ISL_8653769	2021-11-07	Asia	China	Liaoning	Dalian	Asia	China	Liaoning	low altitude	genome	29815	Human	44	Female	AY.122	GK	Dalian Municipal Center for Disease Control and Prevention	National Institute for Viral Disease Control and Prevention, China CDC	Lulu Wang, Kai Nie, Xuesheng Liu, Bo Wang, Yenan Feng, Haibo Sun, Zhixiao Chen, Shuang Liu, Xiaoting Xu, Ge Song, Yu Lan, Sinong Sun, Lu Lei, Lingling Mao, Xingying Lang, Zhijian Bo,Jilong Jiao,Cao Chen,Mingchun Luan,Xiang Zhao, Yaxin Guo, Nan Sun	2022-01-13
hCoV-19/Heilongjiang/IVDC-HH-422/2021	betacoronavirus	EPI_ISL_10925330	2021-11-03	Asia	China	Heilongjiang	HeiHe	Asia	China	Heilongjiang	low altitude	genome	29803	Human	49	Female	AY.122	GK	Heilongjiang Center for Disease Control and Prevention	National Institute for Viral Disease Control and Prevention, China CDC	Qi Liang, Ji Wang, Yan Leng, Yenan Feng, Lu Tang, Zhixiao Chen, Yu Lan, Peihua Niu, Xiang Zhao	2022-03-11
hCoV-19/Heilongjiang/IVDC-HH-428/2021	betacoronavirus	EPI_ISL_10925336	2021-11-03	Asia	China	Heilongjiang	HeiHe	Asia	China	Heilongjiang	low altitude	genome	29805	Human	25岁	Male	AY.122	GK	Heilongjiang Center for Disease Control and Prevention	National Institute for Viral Disease Control and Prevention, China CDC	Yan Leng, Peihua Niu, Qi Liang, Xiang Zhao, Lu Tang, Cao Chen, Yenan Feng, Ji Wang	2022-03-11
hCoV-19/Liaoning/IVDC-11-03/2021	betacoronavirus	EPI_ISL_8295294	2021-11-04	Asia	China	Liaoning	Dalian	Asia	China	Liaoning	low altitude	genome	29822	Human	28	Male	AY.122	GK	Dalian Municipal Center for Disease Control and Prevention	National Institute for Viral Disease Control and Prevention, China CDC	Xingying Lang,Zhijian Bo,Kai Nie, Jilong Jiao,Yenan Feng,Mingchun Luan,Nan Sun, Xiang Zhao	2022-01-03
hCoV-19/Liaoning/IVDC-11-04/2021	betacoronavirus	EPI_ISL_8295295	2021-11-04	Asia	China	Liaoning	Dalian	Asia	China	Liaoning	low altitude	genome	29823	Human	41	Male	AY.122	GK	Dalian Municipal Center for Disease Control and Prevention	National Institute for Viral Disease Control and Prevention, China CDC	Xingying Lang,Zhijian Bo,Kai Nie, Cao Chen, Jilong Jiao,Mingchun Luan,Nan Sun, Yenan Feng	2022-01-03
hCoV-19/Heilongjiang/IVDC-HH-469/2021	betacoronavirus	EPI_ISL_10925377	2021-11-05	Asia	China	Heilongjiang	HeiHe	Asia	China	Heilongjiang	low altitude	genome	29733	Human	42	Female	AY.122	GK	Heilongjiang Center for Disease Control and Prevention	National Institute for Viral Disease Control and Prevention, China CDC	Xiaohua Zheng, Ji Wang, Qi Liang, Yenan Feng, Shan Hui, Zhixiao Chen, Peihua Niu, Xiang Zhao	2022-03-11
hCoV-19/Heilongjiang/IVDC-HH-476/2021	betacoronavirus	EPI_ISL_10925384	2021-11-05	Asia	China	Heilongjiang	HeiHe	Asia	China	Heilongjiang	low altitude	genome	29734	Human	61	Male	AY.122	GK	Heilongjiang Center for Disease Control and Prevention	National Institute for Viral Disease Control and Prevention, China CDC	Xiaohua Zheng, Ji Wang, Qi Liang, Yenan Feng, Shan Hui, Zhixiao Chen, Peihua Niu, Xiang Zhao	2022-03-11
hCoV-19/Liaoning/IVDC-DL-24/2021	betacoronavirus	EPI_ISL_8540917	2021-11-05	Asia	China	Liaoning	Dalian	Asia	China	Liaoning	low altitude	genome	29761	Human	55	Male	AY.122	GK	Dalian Municipal Center for Disease Control and Prevention	National Institute for Viral Disease Control and Prevention, China CDC	Haibo Sun, Kai Nie, Shuang Liu, Xiaoting Xu, Lulu Wang, Xuesheng Liu, Bo Wang, Ge Song, Sinong Sun, Lu Lei, Lingling Mao, Xingying Lang, Zhijian Bo, Jilong Jiao, Cao Chen, Yenan Feng, Yu Lan, Mingchun Luan, Xiang Zhao, Zhixiao Chen, Yaxin Guo, Nan Sun, Wenbo Xu	2022-01-10
hCoV-19/Heilongjiang/IVDC-HH-500/2021	betacoronavirus	EPI_ISL_10925408	2021-11-09	Asia	China	Heilongjiang	HeiHe	Asia	China	Heilongjiang	low altitude	genome	29733	Human	33	Male	AY.122	GK	Heilongjiang Center for Disease Control and Prevention	National Institute for Viral Disease Control and Prevention, China CDC	Lu Tang, Ji Wang, Hua Hua, Yenan Feng, Chang Shu, Zhixiao Chen, Peihua Niu, Xiang Zhao	2022-03-11
hCoV-19/Liaoning/IVDC-DL-43/2021	betacoronavirus	EPI_ISL_8618959	2021-11-09	Asia	China	Liaoning	Dalian	Asia	China	Liaoning	low altitude	genome	29821	Human	54	Male	AY.122	GK	Dalian Municipal Center for Disease Control and Prevention	National Institute for Viral Disease Control and Prevention, China CDC	Haibo Sun, Kai Nie, Shuang Liu,Xiaoting Xu,Lulu Wang,Xuesheng Liu,Bo Wang,Ge Song,Sinong Sun,Lu Lei,Lingling Mao, Xingying Lang, Zhijian Bo,Jilong Jiao,Cao Chen,Yenan Feng, Yu Lan, Mingchun Luan,Xiang Zhao, Zhixiao Chen, Yaxin Guo, Nan Sun	2022-01-12
hCoV-19/Liaoning/IVDC-DL-47/2021	betacoronavirus	EPI_ISL_8618962	2021-11-09	Asia	China	Liaoning	Dalian	Asia	China	Liaoning	low altitude	genome	29810	Human	36	Male	AY.122	GK	Dalian Municipal Center for Disease Control and Prevention	National Institute for Viral Disease Control and Prevention, China CDC	Haibo Sun, Kai Nie, Shuang Liu,Xiaoting Xu,Lulu Wang,Xuesheng Liu,Bo Wang,Ge Song,Sinong Sun,Lu Lei,Lingling Mao, Xingying Lang, Zhijian Bo,Jilong Jiao,Cao Chen,Yenan Feng, Mingchun Luan,Xiang Zhao, Zhixiao Chen, Yaxin Guo, Nan Sun	2022-01-12
hCoV-19/Liaoning/IVDC-DL-49/2021	betacoronavirus	EPI_ISL_8618964	2021-11-09	Asia	China	Liaoning	Dalian	Asia	China	Liaoning	low altitude	genome	29811	Human	27	Female	AY.122	GK	Dalian Municipal Center for Disease Control and Prevention	National Institute for Viral Disease Control and Prevention, China CDC	Haibo Sun, Kai Nie, Shuang Liu,Xiaoting Xu,Lulu Wang,Xuesheng Liu,Bo Wang,Ge Song,Sinong Sun,Lu Lei,Lingling Mao, Xingying Lang, Zhijian Bo,Jilong Jiao,Cao Chen,Yenan Feng, Mingchun Luan,Xiang Zhao, Zhixiao Chen, Yaxin Guo, Nan Sun	2022-01-12
hCoV-19/Liaoning/IVDC-DL-51/2021	betacoronavirus	EPI_ISL_8618966	2021-11-09	Asia	China	Liaoning	Dalian	Asia	China	Liaoning	low altitude	genome	29815	Human	41	Female	AY.122	GK	Dalian Municipal Center for Disease Control and Prevention	National Institute for Viral Disease Control and Prevention, China CDC	Haibo Sun, Kai Nie, Shuang Liu,Xiaoting Xu,Lulu Wang,Xuesheng Liu,Bo Wang,Ge Song,Sinong Sun,Lu Lei,Lingling Mao, Xingying Lang, Zhijian Bo,Jilong Jiao,Cao Chen,Yenan Feng, Mingchun Luan,Xiang Zhao, Zhixiao Chen, Yaxin Guo, Nan Sun	2022-01-12
hCoV-19/Liaoning/IVDC-DL-54/2021	betacoronavirus	EPI_ISL_8618969	2021-11-10	Asia	China	Liaoning	Dalian	Asia	China	Liaoning	low altitude	genome	29815	Human	41	Female	AY.122	GK	Dalian Municipal Center for Disease Control and Prevention	National Institute for Viral Disease Control and Prevention, China CDC	Haibo Sun, Kai Nie, Shuang Liu,Xiaoting Xu,Lulu Wang,Xuesheng Liu,Bo Wang,Ge Song,Sinong Sun,Lu Lei,Lingling Mao, Xingying Lang, Zhijian Bo,Jilong Jiao,Cao Chen,Yenan Feng, Mingchun Luan,Xiang Zhao, Zhixiao Chen, Yaxin Guo, Nan Sun	2022-01-12
hCoV-19/Liaoning/IVDC-DL-29/2021	betacoronavirus	EPI_ISL_8540922	2021-11-11	Asia	China	Liaoning	Dalian	Asia	China	Liaoning	low altitude	genome	29820	Human	49	Female	AY.122	GK	Dalian Municipal Center for Disease Control and Prevention	National Institute for Viral Disease Control and Prevention, China CDC	Haibo Sun, Kai Nie, Shuang Liu,Xiaoting Xu,Lulu Wang,Xuesheng Liu,Bo Wang,Ge Song,Sinong Sun,Lu Lei,Lingling Mao, Xingying Lang, Zhijian Bo,Jilong Jiao,Cao Chen,Yenan Feng, Mingchun Luan,Xiang Zhao, Zhixiao Chen, Yaxin Guo, Nan Sun, Wenbo Xu	2022-01-10
hCoV-19/Liaoning/IVDC-DL-31/2021	betacoronavirus	EPI_ISL_8540924	2021-11-11	Asia	China	Liaoning	Dalian	Asia	China	Liaoning	low altitude	genome	29819	Human	75	Male	AY.122	GK	Dalian Municipal Center for Disease Control and Prevention	National Institute for Viral Disease Control and Prevention, China CDC	Haibo Sun, Kai Nie, Shuang Liu,Xiaoting Xu,Lulu Wang,Xuesheng Liu,Bo Wang,Ge Song,Sinong Sun,Lu Lei,Lingling Mao, Xingying Lang, Zhijian Bo,Jilong Jiao,Cao Chen,Yenan Feng, Mingchun Luan,Xiang Zhao, Zhixiao Chen, Yaxin Guo, Nan Sun, Wenbo Xu	2022-01-10
hCoV-19/Liaoning/IVDC-DL-33/2021	betacoronavirus	EPI_ISL_8540926	2021-11-11	Asia	China	Liaoning	Dalian	Asia	China	Liaoning	low altitude	genome	29807	Human	16	Female	AY.122	GK	Dalian Municipal Center for Disease Control and Prevention	National Institute for Viral Disease Control and Prevention, China CDC	Haibo Sun, Kai Nie, Shuang Liu,Xiaoting Xu,Lulu Wang,Xuesheng Liu,Bo Wang,Ge Song,Sinong Sun,Lu Lei,Lingling Mao, Xingying Lang, Zhijian Bo,Jilong Jiao,Cao Chen,Yenan Feng, Mingchun Luan,Xiang Zhao, Zhixiao Chen, Yaxin Guo, Nan Sun, Wenbo Xu	2022-01-10
hCoV-19/Liaoning/IVDC-DL-34/2021	betacoronavirus	EPI_ISL_8540927	2021-11-11	Asia	China	Liaoning	Dalian	Asia	China	Liaoning	low altitude	genome	29817	Human	48	Female	AY.122	GK	Dalian Municipal Center for Disease Control and Prevention	National Institute for Viral Disease Control and Prevention, China CDC	Haibo Sun, Kai Nie, Shuang Liu,Xiaoting Xu,Lulu Wang,Xuesheng Liu,Bo Wang,Ge Song,Sinong Sun,Lu Lei,Lingling Mao, Xingying Lang, Zhijian Bo,Jilong Jiao,Cao Chen,Yenan Feng, Mingchun Luan,Xiang Zhao, Zhixiao Chen, Yaxin Guo, Nan Sun, Wenbo Xu	2022-01-10
hCoV-19/Heilongjiang/IVDC-HH-485/2021	betacoronavirus	EPI_ISL_10925393	2021-11-13	Asia	China	Heilongjiang	HeiHe	Asia	China	Heilongjiang	low altitude	genome	29733	Human	17	Female	AY.122	GK	Heilongjiang Center for Disease Control and Prevention	National Institute for Viral Disease Control and Prevention, China CDC	Qi Liang,Peihua Niu,Lu Tang,Xiang Zhao,Ming Yang,Cao Chen, Yenan Feng	2022-03-11
hCoV-19/Heilongjiang/IVDC-HH-489/2021	betacoronavirus	EPI_ISL_10925397	2021-11-13	Asia	China	Heilongjiang	HeiHe	Asia	China	Heilongjiang	low altitude	genome	29733	Human	27	Female	AY.122	GK	Heilongjiang Center for Disease Control and Prevention	National Institute for Viral Disease Control and Prevention, China CDC	Qi Liang,Peihua Niu,Lu Tang,Xiang Zhao,Ming Yang,Cao Chen, Yenan Feng	2022-03-11
hCoV-19/Heilongjiang/IVDC-HH-502/2021	betacoronavirus	EPI_ISL_10925410	2021-11-13	Asia	China	Heilongjiang	HeiHe	Asia	China	Heilongjiang	low altitude	genome	29733	Human	71	Male	AY.122	GK	Heilongjiang Center for Disease Control and Prevention	National Institute for Viral Disease Control and Prevention, China CDC	Lu Tang,Ji Wang,Hua Hua,Yenan Feng,Chang Shu,Zhixiao Chen, Peihua Niu, Xiang Zhao	2022-03-11
hCoV-19/Heilongjiang/IVDC-HH-490/2021	betacoronavirus	EPI_ISL_10925398	2021-11-14	Asia	China	Heilongjiang	HeiHe	Asia	China	Heilongjiang	low altitude	genome	29733	Human	48	Female	AY.122	GK	Heilongjiang Center for Disease Control and Prevention	National Institute for Viral Disease Control and Prevention, China CDC	Qi Liang,Peihua Niu,Lu Tang,Xiang Zhao,Ming Yang,Cao Chen, Yenan Feng	2022-03-11
hCoV-19/Heilongjiang/IVDC-HH-492/2021	betacoronavirus	EPI_ISL_10925400	2021-11-14	Asia	China	Heilongjiang	HeiHe	Asia	China	Heilongjiang	low altitude	genome	29733	Human	7	Female	AY.122	GK	Heilongjiang Center for Disease Control and Prevention	National Institute for Viral Disease Control and Prevention, China CDC	Qi Liang,Peihua Niu,Lu Tang,Xiang Zhao,Ming Yang,Cao Chen, Yenan Feng	2022-03-11
hCoV-19/Liaoning/IVDC-DL-176/2021	betacoronavirus	EPI_ISL_8896668	2021-11-15	Asia	China	Liaoning	Dalian	Asia	China	Liaoning	low altitude	genome	29821	Human	15	Male	AY.122	GK	Dalian Municipal Center for Disease Control and Prevention	National Institute for Viral Disease Control and Prevention, China CDC	Xingying Lang, Kai Nie, Zhijian Bo, Lulu Wang, Yenan Feng, Xuesheng Liu, Cao Chen, Bo Wang, Haibo Sun, Xiang Zhao, Shuang Liu, Xiaoting Xu, Zhixiao Chen, Ge Song, Sinong Sun, Lu Lei, Lingling Mao, Jilong Jiao, Mingchun Luan, Nan Sun	2022-01-20
hCoV-19/Liaoning/IVDC-DL-178/2021	betacoronavirus	EPI_ISL_8896670	2021-11-15	Asia	China	Liaoning	Dalian	Asia	China	Liaoning	low altitude	genome	29823	Human	60	Male	AY.122	GK	Dalian Municipal Center for Disease Control and Prevention	National Institute for Viral Disease Control and Prevention, China CDC	Xingying Lang, Kai Nie, Zhijian Bo, Lulu Wang, Yenan Feng, Xuesheng Liu, Cao Chen, Bo Wang, Haibo Sun, Xiang Zhao, Shuang Liu, Xiaoting Xu, Zhixiao Chen, Ge Song, Sinong Sun, Lu Lei, Lingling Mao, Jilong Jiao, Mingchun Luan, Nan Sun	2022-01-20
hCoV-19/Liaoning/IVDC-DL-192/2021	betacoronavirus	EPI_ISL_8896684	2021-11-15	Asia	China	Liaoning	Dalian	Asia	China	Liaoning	low altitude	genome	29821	Human	29	Female	AY.122	GK	Dalian Municipal Center for Disease Control and Prevention	National Institute for Viral Disease Control and Prevention, China CDC	Xingying Lang, Kai Nie, Zhijian Bo, Lulu Wang, Yenan Feng, Xuesheng Liu, Cao Chen, Bo Wang, Haibo Sun, Xiang Zhao, Shuang Liu, Xiaoting Xu, Zhixiao Chen, Ge Song, Sinong Sun, Lu Lei, Lingling Mao, Jilong Jiao, Mingchun Luan, Nan Sun	2022-01-20
hCoV-19/Liaoning/IVDC-DL-182/2021	betacoronavirus	EPI_ISL_8896674	2021-11-18	Asia	China	Liaoning	Dalian	Asia	China	Liaoning	low altitude	genome	29821	Human	46	Female	AY.122	GK	Dalian Municipal Center for Disease Control and Prevention	National Institute for Viral Disease Control and Prevention, China CDC	Xingying Lang, Kai Nie, Zhijian Bo, Lulu Wang, Yenan Feng, Xuesheng Liu, Cao Chen, Bo Wang, Haibo Sun, Xiang Zhao, Shuang Liu, Xiaoting Xu, Zhixiao Chen, Ge Song, Sinong Sun, Lu Lei, Lingling Mao, Jilong Jiao, Mingchun Luan, Nan Sun	2022-01-20
hCoV-19/Liaoning/IVDC-DL-193/2021	betacoronavirus	EPI_ISL_8896685	2021-11-21	Asia	China	Liaoning	Dalian	Asia	China	Liaoning	low altitude	genome	29821	Human	32	Male	AY.122	GK	Dalian Municipal Center for Disease Control and Prevention	National Institute for Viral Disease Control and Prevention, China CDC	Xingying Lang, Kai Nie, Zhijian Bo, Lulu Wang, Yenan Feng, Xuesheng Liu, Cao Chen, Bo Wang, Haibo Sun, Xiang Zhao, Shuang Liu, Xiaoting Xu, Zhixiao Chen, Ge Song, Sinong Sun, Lu Lei, Lingling Mao, Jilong Jiao, Mingchun Luan, Nan Sun	2022-01-20
hCoV-19/Liaoning/IVDC-DL-203/2021	betacoronavirus	EPI_ISL_8896695	2021-11-21	Asia	China	Liaoning	Dalian	Asia	China	Liaoning	low altitude	genome	29821	Human	10	Female	AY.122	GK	Dalian Municipal Center for Disease Control and Prevention	National Institute for Viral Disease Control and Prevention, China CDC	Xingying Lang, Kai Nie, Zhijian Bo, Lulu Wang, Yenan Feng, Xuesheng Liu, Cao Chen, Bo Wang, Haibo Sun, Xiang Zhao, Shuang Liu, Xiaoting Xu, Zhixiao Chen, Ge Song, Sinong Sun, Lu Lei, Lingling Mao, Jilong Jiao, Mingchun Luan, Nan Sun	2022-01-20
hCoV-19/Heilongjiang/IVDC-QQHE-506/2021	betacoronavirus	EPI_ISL_10925414	2021-11-28	Asia	China	Heilongjiang	QiQiHaEr	Asia	China	Heilongjiang	low altitude	genome	29757	Human	59	Male	AY.122	GK	Heilongjiang Center for Disease Control and Prevention	National Institute for Viral Disease Control and Prevention, China CDC	Yanling Yu,Ji Wang,Qi Liang,Yenan Feng,Lu Tang,Xiang Zhao,Zhixiao Chen, Peihua Niu, Wenbo Xu	2022-03-11
hCoV-19/Heilongjiang/IVDC-HEB-523/2021	betacoronavirus	EPI_ISL_10925431	2021-12-05	Asia	China	Heilongjiang	HaErBin	Asia	China	Heilongjiang	low altitude	genome	29733	Human	21	Female	AY.122	GK	Heilongjiang Center for Disease Control and Prevention	National Institute for Viral Disease Control and Prevention, China CDC	Hua Hua, Peihua Niu, Qi Liang, Xiang Zhao, Xin Shi, Cao Chen, Ji Wang, Yenan Feng	2022-03-11
hCoV-19/Heilongjiang/IVDC-HEB-526/2021	betacoronavirus	EPI_ISL_10925434	2021-12-06	Asia	China	Heilongjiang	HaErBin	Asia	China	Heilongjiang	low altitude	genome	29733	Human	26	Female	AY.122	GK	Heilongjiang Center for Disease Control and Prevention	National Institute for Viral Disease Control and Prevention, China CDC	Hua Hua, Peihua Niu, Qi Liang, Xiang Zhao, Xin Shi, Cao Chen, Ji Wang, Yenan Feng	2022-03-11
hCoV-19/Heilongjiang/IVDC-HH-406/2021	betacoronavirus	EPI_ISL_10925314	2021-11-02	Asia	China	Heilongjiang	HeiHe	Asia	China	Heilongjiang	low altitude	genome	29849	Human	37	Female	AY.122	GK	Heilongjiang Center for Disease Control and Prevention	National Institute for Viral Disease Control and Prevention, China CDC	Lu Tang, Ji Wang, Xinfa Pei, Xiang Zhao, Shan Hui, Zhixiao Chen, Yenan Feng, Peihua Niu	2022-03-11
hCoV-19/Shenzhen/IVDC-06-17/2021	betacoronavirus	EPI_ISL_2931273	2021-06-17	Asia	China	Guangdong	Shenzhen	Asia	China	Guangdong	low altitude	genome	29562	Human	21	Female	B.1.617.2	GK	Shenzhen Center for Disease Control and Prevention	National Institute for Viral Disease Control and Prevention, China CDC	Long Chen, Hang Zhang, Ying Sun, Renli Zhang,Kai Nie, Yenan Feng, Chunli Wu, Can Zhu, Dana Huang,and Yaqing He	2021-07-13
hCoV-19/Jiangsu/GSF/2021	betacoronavirus	EPI_ISL_7876607	2021-06-17	Asia	China	Jiangsu		Asia	China	Jiangsu	low altitude	genome	29888	Human	unknown	Male	AY.91.1	GK	Institute of pathogenic microbiology, Jiangsu Provincial Center for Disease Control and Prevention	Institute of pathogenic microbiology, Jiangsu Provincial Center for Disease Control and Prevention	lunbiao cui, shengjiao wang, fengcai zhu	2021-12-20
hCoV-19/Shenzhen/IVDC-06-18/2021	betacoronavirus	EPI_ISL_2931274	2021-06-18	Asia	China	Guangdong	Shenzhen	Asia	China	Guangdong	low altitude	genome	29428	Human	35	Male	B.1.617.2	GK	Shenzhen Center for Disease Control and Prevention	National Institute for Viral Disease Control and Prevention, China CDC	Long Chen, Xinyi Wei, Shimin Li, Renli Zhang,Peihua Niu, Kai Nie, Shisong Fang,Xiaoliang Xiao,Fan Yang,Qingju Lu,and Yaqing He	2021-07-13
hCoV-19/Shenzhen/IVDC-0610-39/2021	betacoronavirus	EPI_ISL_2931284	2021-06-25	Asia	China	Guangdong	Shenzhen	Asia	China	Guangdong	low altitude	genome	29797	Human	28	Female	B.1.617.2	GK	Shenzhen Center for Disease Control and Prevention	National Institute for Viral Disease Control and Prevention, China CDC	Long Chen,Xiaoliang Xiao,Qingju Lu,Renli Zhang,Peihua Niu,Weihua Wu,Xinyi Wei,Yue Li,Shaoyu Deng and Yaqing He	2021-07-13
hCoV-19/Beijing/078/2021	betacoronavirus	EPI_ISL_8582083	2021-07-07	Asia	China	Beijing		Asia	China	Beijing	low altitude	genome	29884	Human	25	Male	B.1.351	GH	Beijing Center for Disease Control and Prevention	Beijing Center for Disease Control and Prevention	Yang Pan, Zhichao liang, Zhiyong Gao, Hanqing Yan, Daitao Zhang, Peng Yang, Quanyi Wang	2022-01-11
hCoV-19/Hunan/HN-CIDC-P2/2020	betacoronavirus	EPI_ISL_539333	2020-01-17	Asia	China	Hunan	Huaihua	Asia	China	Hunan	low altitude	genome	29903	Human	unknown	unknown	B	L	Institute of Disease Control and Prevention, People's Liberation Army	Institute of Disease Control and Prevention, People's Liberation Army	Qiu, S., Li, P.	2020-09-16
hCoV-19/Hangzhou/HZCDC6224/2020	betacoronavirus	EPI_ISL_482576	2020-03-06	Asia	China	Zhejiang	Hangzhou	Asia	China	Zhejiang	low altitude	genome	29836	Human	39	Female	B	V	Hangzhou Center for Diseases Control and Prevention	Hangzhou Center for Diseases Control and Prevention	Jun Li, Haoqiu Wang, Lingfeng Mao, Hua Yu, Xinfen Yu, Zhou Sun, Xin Qian, Shuchang Chen, Junfang Chen, Xuchu Wang	2020-07-04
hCoV-19/Heilongjiang/IVDC-HH-348/2021	betacoronavirus	EPI_ISL_10925256	2021-10-28	Asia	China	Heilongjiang	HeiHe	Asia	China	Heilongjiang	low altitude	genome	29863	Human	48	Male	AY.122	GK	Heilongjiang Center for Disease Control and Prevention	National Institute for Viral Disease Control and Prevention, China CDC	Wei Sun,Peihua Niu,Jun Xu,Xiang Zhao,Lu Tang,Cao Chen, Ji Wang, Yenan Feng	2022-03-11
hCoV-19/Heilongjiang/IVDC-HH-352/2021	betacoronavirus	EPI_ISL_10925260	2021-10-28	Asia	China	Heilongjiang	HeiHe	Asia	China	Heilongjiang	low altitude	genome	29883	Human	70	Male	AY.122	GK	Heilongjiang Center for Disease Control and Prevention	National Institute for Viral Disease Control and Prevention, China CDC	Wei Sun,Peihua Niu,Jun Xu,Xiang Zhao,Lu Tang,Cao Chen, Ji Wang, Yenan Feng	2022-03-11
hCoV-19/Heilongjiang/IVDC-HH-353/2021	betacoronavirus	EPI_ISL_10925261	2021-10-28	Asia	China	Heilongjiang	HeiHe	Asia	China	Heilongjiang	low altitude	genome	29817	Human	33	Male	AY.122	GK	Heilongjiang Center for Disease Control and Prevention	National Institute for Viral Disease Control and Prevention, China CDC	Wei Sun,Peihua Niu,Jun Xu,Xiang Zhao,Lu Tang,Zhixiao Chen, Ji Wang, Yenan Feng	2022-03-11
hCoV-19/Heilongjiang/IVDC-HH-356/2021	betacoronavirus	EPI_ISL_10925264	2021-10-29	Asia	China	Heilongjiang	HeiHe	Asia	China	Heilongjiang	low altitude	genome	29874	Human	44	Female	AY.122	GK	Heilongjiang Center for Disease Control and Prevention	National Institute for Viral Disease Control and Prevention, China CDC	Chang Shu,Ji Wang,Lu Tang,Yenan Feng,Xiaohua Zheng,Cao Chen, Peihua Niu, Xiang Zhao	2022-03-11
hCoV-19/Heilongjiang/IVDC-HH-359/2021	betacoronavirus	EPI_ISL_10925267	2021-10-29	Asia	China	Heilongjiang	HeiHe	Asia	China	Heilongjiang	low altitude	genome	29880	Human	40	Female	AY.122	GK	Heilongjiang Center for Disease Control and Prevention	National Institute for Viral Disease Control and Prevention, China CDC	Chang Shu,Ji Wang,Lu Tang,Yenan Feng,Xiaohua Zheng,Cao Chen, Peihua Niu, Xiang Zhao	2022-03-11
hCoV-19/Heilongjiang/IVDC-HH-361/2021	betacoronavirus	EPI_ISL_10925269	2021-10-29	Asia	China	Heilongjiang	HeiHe	Asia	China	Heilongjiang	low altitude	genome	29870	Human	43	Male	AY.122	GK	Heilongjiang Center for Disease Control and Prevention	National Institute for Viral Disease Control and Prevention, China CDC	Chang Shu,Ji Wang,Lu Tang,Yenan Feng,Xiaohua Zheng,Cao Chen, Peihua Niu, Xiang Zhao	2022-03-11
hCoV-19/Heilongjiang/IVDC-HH-362/2021	betacoronavirus	EPI_ISL_10925270	2021-10-29	Asia	China	Heilongjiang	HeiHe	Asia	China	Heilongjiang	low altitude	genome	29889	Human	63	Male	AY.122	GK	Heilongjiang Center for Disease Control and Prevention	National Institute for Viral Disease Control and Prevention, China CDC	Chang Shu,Ji Wang,Lu Tang,Yenan Feng,Xiaohua Zheng,Cao Chen, Peihua Niu, Xiang Zhao	2022-03-11
hCoV-19/Heilongjiang/IVDC-HH-363/2021	betacoronavirus	EPI_ISL_10925271	2021-10-29	Asia	China	Heilongjiang	HeiHe	Asia	China	Heilongjiang	low altitude	genome	29867	Human	52	Female	AY.122	GK	Heilongjiang Center for Disease Control and Prevention	National Institute for Viral Disease Control and Prevention, China CDC	Chang Shu,Ji Wang,Lu Tang,Yenan Feng,Xiaohua Zheng,Zhixiao Chen, Peihua Niu,Xiang Zhao	2022-03-11
hCoV-19/Heilongjiang/IVDC-HH-365/2021	betacoronavirus	EPI_ISL_10925273	2021-10-29	Asia	China	Heilongjiang	HeiHe	Asia	China	Heilongjiang	low altitude	genome	29853	Human	12	Female	AY.122	GK	Heilongjiang Center for Disease Control and Prevention	National Institute for Viral Disease Control and Prevention, China CDC	Chang Shu,Ji Wang,Lu Tang,Yenan Feng,Xiaohua Zheng,Zhixiao Chen, Peihua Niu,Xiang Zhao	2022-03-11
hCoV-19/Heilongjiang/IVDC-HH-366/2021	betacoronavirus	EPI_ISL_10925274	2021-10-29	Asia	China	Heilongjiang	HeiHe	Asia	China	Heilongjiang	low altitude	genome	29863	Human	51	Female	AY.122	GK	Heilongjiang Center for Disease Control and Prevention	National Institute for Viral Disease Control and Prevention, China CDC	Chang Shu,Ji Wang,Lu Tang,Yenan Feng,Xiaohua Zheng,Zhixiao Chen, Peihua Niu,Xiang Zhao	2022-03-11
hCoV-19/Heilongjiang/IVDC-HH-368/2021	betacoronavirus	EPI_ISL_10925276	2021-10-29	Asia	China	Heilongjiang	HeiHe	Asia	China	Heilongjiang	low altitude	genome	29871	Human	59	Female	AY.122	GK	Heilongjiang Center for Disease Control and Prevention	National Institute for Viral Disease Control and Prevention, China CDC	Chang Shu,Ji Wang,Lu Tang,Yenan Feng,Xiaohua Zheng,Zhixiao Chen, Peihua Niu,Xiang Zhao	2022-03-11
hCoV-19/Heilongjiang/IVDC-HH-369/2021	betacoronavirus	EPI_ISL_10925277	2021-10-29	Asia	China	Heilongjiang	HeiHe	Asia	China	Heilongjiang	low altitude	genome	29877	Human	19	Female	AY.122	GK	Heilongjiang Center for Disease Control and Prevention	National Institute for Viral Disease Control and Prevention, China CDC	Chang Shu,Ji Wang,Lu Tang,Yenan Feng,Xiaohua Zheng,Zhixiao Chen, Peihua Niu,Xiang Zhao	2022-03-11
hCoV-19/Heilongjiang/IVDC-HEB-370/2021	betacoronavirus	EPI_ISL_10925278	2021-10-31	Asia	China	Heilongjiang	HaErBin	Asia	China	Heilongjiang	low altitude	genome	29826	Human	35	Male	AY.122	GK	Heilongjiang Center for Disease Control and Prevention	National Institute for Viral Disease Control and Prevention, China CDC	Lu Tang,Peihua Niu,Yujie Gou,Xiang Zhao,Qi Liang,Cao Chen, Ji Wang, Yu Lan, Yenan Feng	2022-03-11
hCoV-19/Heilongjiang/IVDC-HEB-371/2021	betacoronavirus	EPI_ISL_10925279	2021-10-31	Asia	China	Heilongjiang	HaErBin	Asia	China	Heilongjiang	low altitude	genome	29841	Human	32	Female	AY.122	GK	Heilongjiang Center for Disease Control and Prevention	National Institute for Viral Disease Control and Prevention, China CDC	Lu Tang,Peihua Niu,Yujie Gou,Xiang Zhao,Qi Liang,Cao Chen, Ji Wang, Yu Lan, Yenan Feng	2022-03-11
hCoV-19/Heilongjiang/IVDC-HH-381/2021	betacoronavirus	EPI_ISL_10925289	2021-10-29	Asia	China	Heilongjiang	HeiHe	Asia	China	Heilongjiang	low altitude	genome	29855	Human	24	Female	AY.122	GK	Heilongjiang Center for Disease Control and Prevention	National Institute for Viral Disease Control and Prevention, China CDC	Lu Tang,Peihua Niu,Yujie Gou,Xiang Zhao,Qi Liang,Zhixiao Chen, Ji Wang, Yu Lan, Yenan Feng	2022-03-11
hCoV-19/Heilongjiang/IVDC-HH-382/2021	betacoronavirus	EPI_ISL_10925290	2021-10-31	Asia	China	Heilongjiang	HeiHe	Asia	China	Heilongjiang	low altitude	genome	29803	Human	69	Female	AY.122	GK	Heilongjiang Center for Disease Control and Prevention	National Institute for Viral Disease Control and Prevention, China CDC	Jun Xu,Ji Wang,Lu Tang,Yenan Feng,Yi Zhang,Cao Chen, Peihua Niu, Xiang Zhao	2022-03-11
hCoV-19/Heilongjiang/IVDC-HH-385/2021	betacoronavirus	EPI_ISL_10925293	2021-10-31	Asia	China	Heilongjiang	HeiHe	Asia	China	Heilongjiang	low altitude	genome	29844	Human	74	Female	AY.122	GK	Heilongjiang Center for Disease Control and Prevention	National Institute for Viral Disease Control and Prevention, China CDC	Jun Xu,Ji Wang,Lu Tang,Yenan Feng,Yi Zhang,Cao Chen, Peihua Niu, Xiang Zhao	2022-03-11
hCoV-19/Heilongjiang/IVDC-HH-386/2021	betacoronavirus	EPI_ISL_10925294	2021-10-31	Asia	China	Heilongjiang	HeiHe	Asia	China	Heilongjiang	low altitude	genome	29823	Human	54	Male	AY.122	GK	Heilongjiang Center for Disease Control and Prevention	National Institute for Viral Disease Control and Prevention, China CDC	Jun Xu,Ji Wang,Lu Tang,Yenan Feng,Yi Zhang,Cao Chen, Peihua Niu, Xiang Zhao	2022-03-11
hCoV-19/Heilongjiang/IVDC-HH-387/2021	betacoronavirus	EPI_ISL_10925295	2021-10-31	Asia	China	Heilongjiang	HeiHe	Asia	China	Heilongjiang	low altitude	genome	29802	Human	32	Female	AY.122	GK	Heilongjiang Center for Disease Control and Prevention	National Institute for Viral Disease Control and Prevention, China CDC	Jun Xu,Ji Wang,Lu Tang,Yenan Feng,Yi Zhang,Zhixiao Chen, Peihua Niu, Xiang Zhao	2022-03-11
hCoV-19/Heilongjiang/IVDC-HH-388/2021	betacoronavirus	EPI_ISL_10925296	2021-10-31	Asia	China	Heilongjiang	HeiHe	Asia	China	Heilongjiang	low altitude	genome	29803	Human	26	Male	AY.122	GK	Heilongjiang Center for Disease Control and Prevention	National Institute for Viral Disease Control and Prevention, China CDC	Jun Xu,Ji Wang,Lu Tang,Yenan Feng,Yi Zhang,Zhixiao Chen, Peihua Niu, Xiang Zhao	2022-03-11
hCoV-19/Heilongjiang/IVDC-HEB-389/2021	betacoronavirus	EPI_ISL_10925297	2021-10-31	Asia	China	Heilongjiang	HaErBin	Asia	China	Heilongjiang	low altitude	genome	29802	Human	32	Female	AY.122	GK	Heilongjiang Center for Disease Control and Prevention	National Institute for Viral Disease Control and Prevention, China CDC	Jun Xu,Ji Wang,Lu Tang,Yenan Feng,Yi Zhang,Zhixiao Chen, Peihua Niu, Xiang Zhao, Wenbo Xu	2022-03-11
hCoV-19/Heilongjiang/IVDC-HEB-390/2021	betacoronavirus	EPI_ISL_10925298	2021-10-31	Asia	China	Heilongjiang	HaErBin	Asia	China	Heilongjiang	low altitude	genome	29848	Human	5	Female	AY.122	GK	Heilongjiang Center for Disease Control and Prevention	National Institute for Viral Disease Control and Prevention, China CDC	Jun Xu,Ji Wang,Lu Tang,Yenan Feng,Yi Zhang,Zhixiao Chen, Peihua Niu, Xiang Zhao	2022-03-11
hCoV-19/Heilongjiang/IVDC-HH-397/2021	betacoronavirus	EPI_ISL_10925305	2021-11-01	Asia	China	Heilongjiang	HeiHe	Asia	China	Heilongjiang	low altitude	genome	29800	Human	58	Male	AY.122	GK	Heilongjiang Center for Disease Control and Prevention	National Institute for Viral Disease Control and Prevention, China CDC	Lu Tang, Peihua Niu, Xinfa Pei, Xiang Zhao, Shan Hui, Cao Chen, Yenan Feng, Ji Wang	2022-03-11
hCoV-19/Heilongjiang/IVDC-HH-398/2021	betacoronavirus	EPI_ISL_10925306	2021-11-1	Asia	China	Heilongjiang	HeiHe	Asia	China	Heilongjiang	low altitude	genome	29801	Human	52	Male	AY.122	GK	Heilongjiang Center for Disease Control and Prevention	National Institute for Viral Disease Control and Prevention, China CDC	Lu Tang,Peihua Niu,Xinfa Pei,Xiang Zhao,Shan Hui,Cao Chen, Yenan Feng, Ji Wang	2022-03-11
hCoV-19/Heilongjiang/IVDC-HH-423/2021	betacoronavirus	EPI_ISL_10925331	2021-11-3	Asia	China	Heilongjiang	HeiHe	Asia	China	Heilongjiang	low altitude	genome	29801	Human	70	Male	AY.122	GK	Heilongjiang Center for Disease Control and Prevention	National Institute for Viral Disease Control and Prevention, China CDC	Qi Liang,Ji Wang,Yan Leng,Yenan Feng,Lu Tang,Zhixiao Chen, Yu Lan, Peihua Niu, Xiang Zhao	2022-03-11
hCoV-19/Heilongjiang/IVDC-HH-427/2021	betacoronavirus	EPI_ISL_10925335	2021-11-3	Asia	China	Heilongjiang	HeiHe	Asia	China	Heilongjiang	low altitude	genome	29821	Human	77岁	Female	AY.122	GK	Heilongjiang Center for Disease Control and Prevention	National Institute for Viral Disease Control and Prevention, China CDC	Yan Leng,Peihua Niu,Qi Liang,Xiang Zhao,Lu Tang,Cao Chen, Yenan Feng, Ji Wang	2022-03-11
hCoV-19/Heilongjiang/IVDC-HH-431/2021	betacoronavirus	EPI_ISL_10925339	2021-11-3	Asia	China	Heilongjiang	HeiHe	Asia	China	Heilongjiang	low altitude	genome	29837	Human	63岁	Female	AY.122	GK	Heilongjiang Center for Disease Control and Prevention	National Institute for Viral Disease Control and Prevention, China CDC	Yan Leng,Peihua Niu,Qi Liang,Xiang Zhao,Lu Tang,Cao Chen, Yenan Feng, Ji Wang	2022-03-11
hCoV-19/Heilongjiang/IVDC-HH-432/2021	betacoronavirus	EPI_ISL_10925340	2021-11-3	Asia	China	Heilongjiang	HeiHe	Asia	China	Heilongjiang	low altitude	genome	29834	Human	37岁	Female	AY.122	GK	Heilongjiang Center for Disease Control and Prevention	National Institute for Viral Disease Control and Prevention, China CDC	Yan Leng,Peihua Niu,Qi Liang,Xiang Zhao,Lu Tang,Cao Chen, Yenan Feng, Ji Wang	2022-03-11
hCoV-19/Heilongjiang/IVDC-HH-448/2021	betacoronavirus	EPI_ISL_10925356	2021-11-3	Asia	China	Heilongjiang	HeiHe	Asia	China	Heilongjiang	low altitude	genome	29808	Human	35	Female	AY.122	GK	Heilongjiang Center for Disease Control and Prevention	National Institute for Viral Disease Control and Prevention, China CDC	Ming Yang,Peihua Niu,Qi Liang,Yenan Feng,Yi Zhang,Zhixiao Chen, Ji Wang, Xiang Zhao	2022-03-11
hCoV-19/Heilongjiang/IVDC-HH-455/2021	betacoronavirus	EPI_ISL_10925363	2021-11-9	Asia	China	Heilongjiang	HeiHe	Asia	China	Heilongjiang	low altitude	genome	29785	Human	29	Female	AY.122	GK	Heilongjiang Center for Disease Control and Prevention	National Institute for Viral Disease Control and Prevention, China CDC	Xinfa Pei,Peihua Niu,Lu Tang,Xiang Zhao,Xin Shi,Cao Chen, Ji Wang, Yenan Feng	2022-03-11
hCoV-19/Heilongjiang/IVDC-HH-458/2021	betacoronavirus	EPI_ISL_10925366	2021-11-5	Asia	China	Heilongjiang	HeiHe	Asia	China	Heilongjiang	low altitude	genome	29733	Human	25	Female	AY.122	GK	Heilongjiang Center for Disease Control and Prevention	National Institute for Viral Disease Control and Prevention, China CDC	Xinfa Pei,Peihua Niu,Lu Tang,Xiang Zhao,Xin Shi,Cao Chen, Ji Wang, Yenan Feng	2022-03-11
hCoV-19/Heilongjiang/IVDC-HH-486/2021	betacoronavirus	EPI_ISL_10925394	2021-11-7	Asia	China	Heilongjiang	HeiHe	Asia	China	Heilongjiang	low altitude	genome	29733	Human	51	Female	AY.122	GK	Heilongjiang Center for Disease Control and Prevention	National Institute for Viral Disease Control and Prevention, China CDC	Qi Liang,Peihua Niu,Lu Tang,Xiang Zhao,Ming Yang,Cao Chen, Yenan Feng	2022-03-11
hCoV-19/Heilongjiang/IVDC-HH-487/2021	betacoronavirus	EPI_ISL_10925395	2021-11-8	Asia	China	Heilongjiang	HeiHe	Asia	China	Heilongjiang	low altitude	genome	29733	Human	61	Male	AY.122	GK	Heilongjiang Center for Disease Control and Prevention	National Institute for Viral Disease Control and Prevention, China CDC	Qi Liang,Peihua Niu,Lu Tang,Xiang Zhao,Ming Yang,Cao Chen, Yenan Feng	2022-03-11
hCoV-19/Heilongjiang/IVDC-HH-504/2021	betacoronavirus	EPI_ISL_10925412	2021-11-1	Asia	China	Heilongjiang	HeiHe	Asia	China	Heilongjiang	low altitude	genome	29732	Human	50	Male	AY.122	GK	Heilongjiang Center for Disease Control and Prevention	National Institute for Viral Disease Control and Prevention, China CDC	Chang Shu,Ji Wang,Lu Tang,Yenan Feng,Xiaohua Zheng,Zhixiao Chen, Peihua Niu,Xiang Zhao	2022-03-11
hCoV-19/Heilongjiang/IVDC-HEB-520/2021	betacoronavirus	EPI_ISL_10925428	2021-12-4	Asia	China	Heilongjiang	HaErBin	Asia	China	Heilongjiang	low altitude	genome	29733	Human	19	Male	AY.122	GK	Heilongjiang Center for Disease Control and Prevention	National Institute for Viral Disease Control and Prevention, China CDC	Hua Hua,Peihua Niu,Qi Liang,Xiang Zhao,Xin Shi,Cao Chen, Ji Wang, Yenan Feng	2022-03-11
hCoV-19/Heilongjiang/IVDC-HEB-530/2021	betacoronavirus	EPI_ISL_10925438	2021-12-8	Asia	China	Heilongjiang	HaErBin	Asia	China	Heilongjiang	low altitude	genome	29733	Human	56	Female	AY.122	GK	Heilongjiang Center for Disease Control and Prevention	National Institute for Viral Disease Control and Prevention, China CDC	Quanbo Hu,Ji Wang,Lu Tang,Yenan Feng,Ming Yang,Zhixiao Chen, Peihua Niu, Xiang Zhao	2022-03-11
hCoV-19/Heilongjiang/IVDC-QQHE-536/2021	betacoronavirus	EPI_ISL_10925444	2021-12-12	Asia	China	Heilongjiang	QiQiHaEr	Asia	China	Heilongjiang	low altitude	genome	29733	Human	11	Female	AY.122	GK	Heilongjiang Center for Disease Control and Prevention	National Institute for Viral Disease Control and Prevention, China CDC	Xin Shi,Ji Wang,Qi Liang,Yenan Feng,Quanbo Hu,Zhixiao Chen, Xiang Zhao, Yu Lan, Peihua Niu	2022-03-11
hCoV-19/Heilongjiang/IVDC-QQHE-537/2021	betacoronavirus	EPI_ISL_10925445	2021-12-12	Asia	China	Heilongjiang	QiQiHaEr	Asia	China	Heilongjiang	low altitude	genome	29733	Human	43	Female	AY.122	GK	Heilongjiang Center for Disease Control and Prevention	National Institute for Viral Disease Control and Prevention, China CDC	Xin Shi,Ji Wang,Qi Liang,Yenan Feng,Quanbo Hu,Zhixiao Chen, Xiang Zhao, Yu Lan, Peihua Niu	2022-03-11
hCoV-19/Beijing/IVDC-04/2021	betacoronavirus	EPI_ISL_1121993	2021-01-17	Asia	China	Beijing	Daxing	Asia	China	Beijing	low altitude	genome	29823	Human	63	Female	B.1.1.7	GRY	Emergency department of COVID-19, Beijing Ditan Hospital	National Institute for Viral Disease Control and Prevention	Yang Song2*, Ziruo Ge1*, Shuping Cui1, 3*, Di Tian1, Gang Wan1, Shuangli Zhu2, Xianbo Wang1, Yu Wang1, Xiang Zhao2, Pan Xiang1, Yanli Xu1, Tingyu Zhang1, Long Liu1, Gang Liu1, Yanhai Wang2, Jianbo Tan1, Wei Zhang1
hCoV-19/Beijing/IVDC-05/2021	betacoronavirus	EPI_ISL_1122015	2021-01-17	Asia	China	Beijing		Asia	China	Beijing	low altitude	genome	29822	Human	46	Male	B.1.1.7	GRY	Emergency department of COVID-19, Beijing Ditan Hospital	National Institute for Viral Disease Control and Prevention	Yang Song2*, Ziruo Ge1*, Shuping Cui1, 3*, Di Tian1, Gang Wan1, Shuangli Zhu2, Xianbo Wang1, Yu Wang1, Xiang Zhao2, Pan Xiang1, Yanli Xu1, Tingyu Zhang1, Long Liu1, Gang Liu1, Yanhai Wang2, Jianbo Tan1, Wei Zhang1
hCoV-19/Shenzhen/SZTH-008/2021	betacoronavirus	EPI_ISL_11799982	2021-05-21	Asia	China	Shandong		Asia	China	Shenzhen	low altitude	genome	29865	Human	44	Male	B.1.1.7	GR	Shenzhen Third People's Hospital	Institute of Hepatology	Lin Cheng, Zheng Zhang	2022-04-06
hCoV-19/Shenzhen/SZTH-012/2021	betacoronavirus	EPI_ISL_11799983	2021-06-13	Asia	China	Shandong		Asia	China	Shenzhen	low altitude	genome	29858	Human	36	Male	AY.45	GK	Shenzhen Third People's Hospital	Institute of Hepatology	Lin Cheng, Zheng Zhang	2022-04-06
hCoV-19/Beijing/IVDC-542/2022	betacoronavirus	EPI_ISL_11873905	2022-02-03	Asia	China	Beijing	Chaoyang	Asia	China	Beijing	low altitude	genome	29807	Human	46	Male	BA.1.17.2	GRA	Beijing Center for Disease Control and Prevention	National Institute for Viral Disease Control and Prevention, China CDC	Yang Pan, Zhixiao Chen, Fu Li, Xiang Zhao, Shujuan Cui, Yenan Feng, Hui Xu, Peng Yang, Quanyi Wang, Daitao Zhang	2022-04-08
hCoV-19/Henan/IVDC-546/2022	betacoronavirus	EPI_ISL_11873909	2022-01-02	Asia	China	Henan	Xuchang	Asia	China	Henan	low altitude	genome	29733	Human	56	Male	BA.1.17.2	GK	Henan Center for Disease Control and Prevention	National Institute for Viral Disease Control and Prevention, China CDC	Hongxia Ma, Peihua Niu, Yun Song, Ji Wang, Shidong Lu, Zhixiao Chen, Sheng Zhao, Yi Li, Baifan Zhang , Dongxiao Li, Xiao Hu, Haiyan Wei, Yenan Feng, Lin Zhu	2022-04-08
hCoV-19/Henan/IVDC-547/2022	betacoronavirus	EPI_ISL_11873910	2022-03-18	Asia	China	Henan	Jiaozuo	Asia	China	Henan	low altitude	genome	29817	Human	65	Female	AY.122	GRA	Henan Center for Disease Control and Prevention	National Institute for Viral Disease Control and Prevention, China CDC	Hongxia Ma, Peihua Niu, Yun Song, Ji Wang, Shidong Lu, Yenan Feng, Sheng Zhao, Xiang Zhao, Yi Li, Baifan Zhang , Dongxiao Li, Xiao Hu, Haiyan Wei, Lin Zhu	2022-04-08
hCoV-19/Heilongjiang/IVDC-549/2022	betacoronavirus	EPI_ISL_11873912	2022-02-27	Asia	China	Heilongjiang	Heihe	Asia	China	Heilongjiang	low altitude	genome	29754	Human	55	Male	BA.1.1	GRA	HeiLongjiang Provincial Center For Disease Control And Prevention	National Institute for Viral Disease Control and Prevention, China CDC	Qi Liang, Peihua Niu, Lu Tang, Yenan Feng, Fengju Ouyang, Yu Lan, Fengyang Xia, Ji Wang, Ming Yang, Xiang Zhao, Hua Hua	2022-04-08
hCoV-19/Henan/IVDC-570/2022	betacoronavirus	EPI_ISL_11873933	2022-01-03	Asia	China	Henan	Zhengzhou	Asia	China	Henan	low altitude	genome	29822	Human	33	Female	BA.2	GRA	Henan Center for Disease Control and Prevention	National Institute for Viral Disease Control and Prevention, China CDC	Hongxia Ma, Peihua Niu, Yun Song, Ji Wang, Shidong Lu, Yenan Feng, Sheng Zhao, Zhixiao Chen, Yi Li, Baifan Zhang , Dongxiao Li, Xiao Hu, Haiyan Wei, Lin Zhu	2022-04-08
hCoV-19/Fujian/TH-H210289/2021	betacoronavirus	EPI_ISL_1655075	2021-01-15	Asia	China	Fujian		Asia	China	Fujian	low altitude	genome	29879	Human	32	Female	R.1	GR	Fujian Center for Disease Control and Prevention	Fujian Center for Disease Control and Prevention	Lin Qi, Huang Zhimiao, Weng Yuwei	2021-04-20
hCoV-19/Fujian/TH-H210159/2021	betacoronavirus	EPI_ISL_1663017	2021-01-08	Asia	China	Fujian		Asia	China	Fujian	low altitude	genome	29883	Human	31	Female	B.1.1.214	GR	Fujian Center for Disease Control and Prevention	Fujian Center for Disease Control and Prevention	Lin Qi, Huang Zhimiao, Weng Yuwei	2021-04-21
hCoV-19/Heilongjiang/HU-AUMC-000648/2021	betacoronavirus	EPI_ISL_1678790	2021-03-18	Asia	China	Heilongjiang	Huanan city	Asia	China	Heilongjiang	low altitude	genome	29834	Human	38	Male	B.1.1.243	GR	Department of Medical Microbiology & Infection prevention, Amsterdam University Medical Centers location AMC	Department of Medical Microbiology & Infection prevention, Amsterdam University Medical Centers location AMC	Matthijs Welkers, Robin van Houdt, Marcel Jonges, Sebastien Matamoros, Sjoerd Rebers, Fokla Zorgdrager, Janke Schinkel, Menno de Jong	2021-04-22
hCoV-19/Heilongjiang/HU-AUMC-000689/2021	betacoronavirus	EPI_ISL_1678810	2021-03-19	Asia	China	Heilongjiang	Huanan city	Asia	China	Heilongjiang	low altitude	genome	29834	Human	38	Male	B.1.1.243	GR	Department of Medical Microbiology & Infection prevention, Amsterdam University Medical Centers location AMC	Department of Medical Microbiology & Infection prevention, Amsterdam University Medical Centers location AMC	Matthijs Welkers, Robin van Houdt, Marcel Jonges, Sebastien Matamoros, Sjoerd Rebers, Fokla Zorgdrager, Janke Schinkel, Menno de Jong	2021-04-22
hCoV-19/Zhejiang/zhoushan35/2021	betacoronavirus	EPI_ISL_1911195	2021-04-24	Asia	China	Zhejiang		Asia	China	Zhejiang	low altitude	genome	29820	Human	27	Male	B.1.617.2	GK	Zhejiang Provincial Center for Disease Control and Prevention Zhoushan Center for Disease Prevention and Contol	Zhejiang Province Center of Disease Control and prevention	Yanjun Zhang, Bing WU, Hongling Wang	2021-05-05
hCoV-19/Zhejiang/zhoushan36/2021	betacoronavirus	EPI_ISL_1911196	2021-04-24	Asia	China	Zhejiang		Asia	China	Zhejiang	low altitude	genome	29804	Human	36	Male	B.1.617.2	GK	Zhejiang Provincial Center for Disease Control and Prevention Zhoushan Center for Disease Prevention and Contol	Zhejiang Province Center of Disease Control and prevention	Yanjun Zhang, Bing WU, Hongling Wang	2021-05-05
hCoV-19/Zhejiang/zhoushan37/2021	betacoronavirus	EPI_ISL_1911197	2021-04-24	Asia	China	Zhejiang		Asia	China	Zhejiang	low altitude	genome	29845	Human	42	Male	B.1.617.2	GK	Zhejiang Provincial Center for Disease Control and Prevention Zhoushan Center for Disease Prevention and Contol	Zhejiang Province Center of Disease Control and prevention	Yanjun Zhang, Bing WU, Hongling Wang	2021-05-05
hCoV-19/Zhejiang/zhoushan38/2021	betacoronavirus	EPI_ISL_1911250	2021-04-24	Asia	China	Zhejiang		Asia	China	Zhejiang	low altitude	genome	29810	Human	49	Male	B.1.617.2	GK	Zhejiang Provincial Center for Disease Control and Prevention Zhoushan Center for Disease Prevention and Contol	Zhejiang Province Center of Disease Control and prevention	Yanjun Zhang, Bing WU, Hongling Wang	2021-05-05
hCoV-19/Liaoning/Dalian-IVDC-Case-8/2020	betacoronavirus	EPI_ISL_2170889	2020-08-27	Asia	China	Liaoning	Dalian	Asia	China	Liaoning	low altitude	genome	29903	Human	unknown	unknown	B.1.1.317	GR	National Institute for Viral Disease Control and Prevention, China CDC	National Institute for Viral Disease Control and Prevention, China CDC	Huilai Ma1&, Jianqun Zhang2&, Ji Wang3&, Ying Qin1&, Cao Chen3&, Yang Song3&, Liang Wang1,4&, Jun Meng2, Lingling Mao5, Fengqin Li6, Ning Li6, Jian Cai1,7, Yong Zhang3, Dayan Wang3, Yunting Xia8, Hong Wang3, Shaofeng Jiang9, Xiang Zhao3, Peihua Niu3, Wenjie Tan3, Tao Ma1,10, Yecheng Yao11, Naiying Mao3, Zhen Zhu3, Tianjiao Ji3, Qian Yang3, Baoying Huang3, Li Zhao3, Jianxing Yu1, Li Bai6, Shuangli…	2021-05-20
hCoV-19/Liaoning/Dalian-IVDC-Case-11/2020	betacoronavirus	EPI_ISL_2170891	2020-08-27	Asia	China	Liaoning	Dalian	Asia	China	Liaoning	low altitude	genome	29903	Human	unknown	unknown	B.1.1.317	GR	National Institute for Viral Disease Control and Prevention, China CDC	National Institute for Viral Disease Control and Prevention, China CDC	Huilai Ma1&, Jianqun Zhang2&, Ji Wang3&, Ying Qin1&, Cao Chen3&, Yang Song3&, Liang Wang1,4&, Jun Meng2, Lingling Mao5, Fengqin Li6, Ning Li6, Jian Cai1,7, Yong Zhang3, Dayan Wang3, Yunting Xia8, Hong Wang3, Shaofeng Jiang9, Xiang Zhao3, Peihua Niu3, Wenjie Tan3, Tao Ma1,10, Yecheng Yao11, Naiying Mao3, Zhen Zhu3, Tianjiao Ji3, Qian Yang3, Baoying Huang3, Li Zhao3, Jianxing Yu1, Li Bai6, Shuangli…	2021-05-20
hCoV-19/Guangdong/IVDC-05-01-2/2021	betacoronavirus	EPI_ISL_2405168	2021-05-21	Asia	China	Guangdong	Shenzhen	Asia	China	Guangdong	low altitude	genome	29844	Human	44	Male	B.1.1.7	GRY	Shenzhen Center for Disease Control and Prevention	National Institute for Viral Disease Control and Prevention, China CDC	Long Chen, XinYi Wei, ShiMin Li, Peihua Niu, RenLi Zhang,Jun Meng,Ying Sun, Hai-Long Zhang, Xiang Zhao, Yenan Feng, Ling-Hong Xiong , YaQing He	2021-06-04
hCoV-19/Guangdong/IVDC-05-04/2021	betacoronavirus	EPI_ISL_2405170	2021-05-22	Asia	China	Guangdong	Shenzhen	Asia	China	Guangdong	low altitude	genome	29846	Human	48	Male	B.1.1.7	GRY	Shenzhen Center for Disease Control and Prevention	National Institute for Viral Disease Control and Prevention, China CDC	Long Chen, Can Zhu, RenLi Zhang, Peihua Niu, ShiSong Fang, XiaoLiang Xiao,QingJu Lu, Xiang Zhao, Yenan Feng, Fang Yang, YaQing He	2021-06-04
hCoV-19/Guangdong/IVDC-05-05/2021	betacoronavirus	EPI_ISL_2405171	2021-05-24	Asia	China	Guangdong	Shenzhen	Asia	China	Guangdong	low altitude	genome	29760	Human	33	Male	B.1.1.7	GRY	Shenzhen Center for Disease Control and Prevention	National Institute for Viral Disease Control and Prevention, China CDC	Long Chen, Ying Sun, XiaoLiang Xiao, Peihua Niu, RenLi Zhang,WeiHua Wu, XinYi Wei, Yue Li, Xiang Zhao, Yenan Feng, ShaoYu Deng, YaQing He	2021-06-04
hCoV-19/Guangdong/IVDC-05-06/2021	betacoronavirus	EPI_ISL_2405172	2021-05-25	Asia	China	Guangdong	Shenzhen	Asia	China	Guangdong	low altitude	genome	29832	Human	44	Male	B.1.1.7	GRY	Shenzhen Center for Disease Control and Prevention	National Institute for Viral Disease Control and Prevention, China CDC	Long Chen, Can Zhu, QingJu Lu, Peihua Niu, RenLi Zhang,Bo Peng, YiJun Tang, ShiMin Li, Xiang Zhao, Yenan Feng, ZiDan Lin, YaQing He	2021-06-04
hCoV-19/Guangdong/IVDC-05-09/2021	betacoronavirus	EPI_ISL_2405173	2021-05-25	Asia	China	Guangdong	Shenzhen	Asia	China	Guangdong	low altitude	genome	29860	Human	15	Male	B.1.1.7	GRY	Shenzhen Center for Disease Control and Prevention	National Institute for Viral Disease Control and Prevention, China CDC	Long Chen, ShiMin Li, QingJu Lu, Peihua Niu, RenLi Zhang, Jun Meng,Ying Sun, HaiLong Zhang, Xiang Zhao, Yenan Feng, LingHong Xiong, YaQing He	2021-06-04
hCoV-19/Guangdong/IVDC-05-11/2021	betacoronavirus	EPI_ISL_2405174	2021-05-27	Asia	China	Guangdong	Shenzhen	Asia	China	Guangdong	low altitude	genome	29558	Human	36	Male	B.1.1.7	GRY	Shenzhen Center for Disease Control and Prevention	National Institute for Viral Disease Control and Prevention, China CDC	Long Chen, Can Zhu, JianCheng Chen,Peihua Niu, ShiSong Fang, XiaoLiang Xiao,QingJu Lu, Xiang Zhao, Yenan Feng, Fang Yang, YaQing He	2021-06-04
hCoV-19/Guangdong/IVDC-05-12/2021	betacoronavirus	EPI_ISL_2405175	2021-05-29	Asia	China	Guangdong	Shenzhen	Asia	China	Guangdong	low altitude	genome	29851	Human	51	Male	B.1.1.7	GRY	Shenzhen Center for Disease Control and Prevention	National Institute for Viral Disease Control and Prevention, China CDC	Long Chen, Ying Sun, XiaoLiang Xiao, Peihua Niu, RenLi Zhang, Bo Peng, YiJun Tang, ShiMin Li, Xiang Zhao, Yenan Feng, ZiDan Lin, YaQing He	2021-06-04
hCoV-19/Guangdong/IVDC-05-15/2021	betacoronavirus	EPI_ISL_2405177	2021-06-01	Asia	China	Guangdong	Shenzhen	Asia	China	Guangdong	low altitude	genome	29799	Human	42	Female	B.1.1.7	GRY	Shenzhen Center for Disease Control and Prevention	National Institute for Viral Disease Control and Prevention, China CDC	Long Chen, XinYi Wei, Hang Zhang, Peihua Niu, Le Zuo, RenLi Zhang, ChunLi Wu, Can Zhu, Xiang Zhao, Yenan Feng, DaNa Huang, YaQing He	2021-06-04
hCoV-19/Guangdong/IVDC-05-07/2021	betacoronavirus	EPI_ISL_2426143	2021-05-25	Asia	China	Guangdong	Shenzhen	Asia	China	Guangdong	low altitude	genome	29564	Human	36	Female	B.1.1.7	GRY	Shenzhen Center for Disease Control and Prevention	National Institute for Viral Disease Control and Prevention, China CDC	Long Chen, Can Zhu, QingJu Lu, Peihua Niu, RenLi Zhang, Bo Peng,YiJun Tang, ShiMin Li, Xiang Zhao, Yenan Feng, ZiDan Lin, YaQing He	2021-06-05
hCoV-19/Guangdong/IVDC-05-03/2021	betacoronavirus	EPI_ISL_2432955	2021-05-22	Asia	China	Guangdong	Shenzhen	Asia	China	Guangdong	low altitude	genome	29808	Human	49	Male	B.1.1.7	GRY	Shenzhen Center for Disease Control and Prevention	National Institute for Viral Disease Control and Prevention, China CDC	Long Chen, Can Zhu, RenLi Zhang, Peihua Niu, ShiSong Fang, XiaoLiang Xiao,QingJu Lu, Xiang Zhao, Yenan Feng, Fang Yang, YaQing He	2021-06-06
hCoV-19/Guangdong/IVDC-05-08/2021	betacoronavirus	EPI_ISL_2432956	2021-05-25	Asia	China	Guangdong	Shenzhen	Asia	China	Guangdong	low altitude	genome	29728	Human	54	Male	B.1.1.7	GRY	Shenzhen Center for Disease Control and Prevention	National Institute for Viral Disease Control and Prevention, China CDC	Long Chen, ShiMin Li, QingJu Lu, Peihua Niu, RenLi Zhang,Jun Meng,Ying Sun, HaiLong Zhang, Xiang Zhao, Yenan Feng, LingHong Xiong, YaQing He	2021-06-06
hCoV-19/Guangdong/IVDC-05-10/2021	betacoronavirus	EPI_ISL_2432957	2021-05-27	Asia	China	Guangdong	Shenzhen	Asia	China	Guangdong	low altitude	genome	29574	Human	53	Male	B.1.1.7	GRY	Shenzhen Center for Disease Control and Prevention	National Institute for Viral Disease Control and Prevention, China CDC	Long Chen, XinYi Wei, RenLi Zhang, Peihua Niu, ShiSong Fang, XiaoLiang Xiao,QingJu Lu, Xiang Zhao, Yenan Feng, Fang Yang, YaQing He	2021-06-06
hCoV-19/Guangdong/IVDC-05-14/2021	betacoronavirus	EPI_ISL_2438545	2021-05-31	Asia	China	Guangdong	Shenzhen	Asia	China	Guangdong	low altitude	genome	29696	Human	27	Male	B.1.1.7	GRY	Shenzhen Center for Disease Control and Prevention	National Institute for Viral Disease Control and Prevention, China CDC	Long Chen, XinYi Wei, Hang Zhang, Peihua Niu, Le Zuo, RenLi Zhang, Jun Meng,Ying Sun, HaiLong Zhang, Xiang Zhao, Yenan Feng, LingHong Xiong, YaQing He	2021-06-07
hCoV-19/Guangdong/IVDC-06-01/2021	betacoronavirus	EPI_ISL_2500849	2021-06-06	Asia	China	Guangdong	Shenzhen	Asia	China	Guangdong	low altitude	genome	29839	Human	44	Male	B.1.1.7	GRY	Shenzhen Center for Disease Control and Prevention	National Institute for Viral Disease Control and Prevention, China CDC	Long Chen, Can Zhu, Jiancheng Chen, Peihua Niu, Xinyi Wei, Renli Zhang, Weihua Wu, Yue Li, Xiang Zhao, Yenan Feng, Shaoyu Deng, Yaqing He	2021-06-12
hCoV-19/Shenzhen/IVDC-0610-10/2021	betacoronavirus	EPI_ISL_2921027	2021-06-15	Asia	China	Guangdong	Shenzhen	Asia	China	Guangdong	low altitude	genome	29833	Human	64	Male	B.1.617.2	GK	Shenzhen Center for Disease Control and Prevention	National Institute for Viral Disease Control and Prevention, China CDC	Long Chen, Ying Sun,Xiaoliang Xiao,Renli Zhang,Kai Nie,Weihua Wu,Xinyi Wei,Yue Li,Shaoyu Deng and Yaqing He	2021-07-12
hCoV-19/Shenzhen/IVDC-06-14/2021	betacoronavirus	EPI_ISL_2931272	2021-06-14	Asia	China	Guangdong	Shenzhen	Asia	China	Guangdong	low altitude	genome	29813	Human	30	Male	B.1.617.2	GK	Shenzhen Center for Disease Control and Prevention	National Institute for Viral Disease Control and Prevention, China CDC	Long Chen, Xinyi Wei, Shimin Li, Renli Zhang,Kai Nie, Yenan Feng, Chunli Wu, Can Zhu, Dana Huang,and Yaqing He	2021-07-13
hCoV-19/Shenzhen/IVDC-06-20/2021	betacoronavirus	EPI_ISL_2931275	2021-06-20	Asia	China	Guangdong	Shenzhen	Asia	China	Guangdong	low altitude	genome	29612	Human	64	Female	B.1.617.2	GK	Shenzhen Center for Disease Control and Prevention	National Institute for Viral Disease Control and Prevention, China CDC	Long Chen, Xinyi Wei, Can Zhu, Renli Zhang,Peihua Niu, Kai Nie, Bo Peng,Shimin Li,Yijun Tang,Zidan Lin and Yaqing He	2021-07-13
hCoV-19/Shenzhen/IVDC-0610-01/2021	betacoronavirus	EPI_ISL_2931276	2021-06-11	Asia	China	Guangdong	Shenzhen	Asia	China	Guangdong	low altitude	genome	29702	Human	36	Male	AY.45	GK	Shenzhen Center for Disease Control and Prevention	National Institute for Viral Disease Control and Prevention, China CDC	Long Chen,Can Zhu,Jiancheng Chen,Renli Zhang,Peihua Niu, Yenan Feng, Bo Peng,Shimin Li,Yijun Tang,Zidan Lin and Yaqin He	2021-07-13
hCoV-19/Shenzhen/IVDC-0610-02/2021	betacoronavirus	EPI_ISL_2931277	2021-06-11	Asia	China	Guangdong	Shenzhen	Asia	China	Guangdong	low altitude	genome	29813	Human	35	Male	B.1.617.2	GK	Shenzhen Center for Disease Control and Prevention	National Institute for Viral Disease Control and Prevention, China CDC	Long Chen,Can Zhu,Jiancheng Chen,Renli Zhang, Kai Nie, Peihua Niu,Bo Peng,Shimin Li,Yijun Tang,Zidan Lin and Yaqin He	2021-07-13
hCoV-19/Shenzhen/IVDC-0610-04/2021	betacoronavirus	EPI_ISL_2931279	2021-06-11	Asia	China	Guangdong	Shenzhen	Asia	China	Guangdong	low altitude	genome	29836	Human	58	Female	B.1.617.2	GK	Shenzhen Center for Disease Control and Prevention	National Institute for Viral Disease Control and Prevention, China CDC	Long Chen, Shimin Li,Jiancheng Chen,Renli Zhang,Yenan Feng, Bo Peng,Yijun Tang,Zidan Lin and Yaqing He	2021-07-13
hCoV-19/Shenzhen/IVDC-0610-20/2021	betacoronavirus	EPI_ISL_2931280	2021-06-15	Asia	China	Guangdong	Shenzhen	Asia	China	Guangdong	low altitude	genome	29820	Human	58	Male	B.1.617.2	GK	Shenzhen Center for Disease Control and Prevention	National Institute for Viral Disease Control and Prevention, China CDC	Long Chen, Can Zhu,Xinyi Wei,Renli Zhang, Peihua Niu,Weihua Wu,Yue Li,Shaoyu Deng and Yaqing He	2021-07-13
hCoV-19/Shenzhen/IVDC-0610-33/2021	betacoronavirus	EPI_ISL_2931281	2021-06-15	Asia	China	Guangdong	Shenzhen	Asia	China	Guangdong	low altitude	genome	29567	Human	35	Male	C.1.2	GR	Shenzhen Center for Disease Control and Prevention	National Institute for Viral Disease Control and Prevention, China CDC	Long Chen, Can Zhu,Xinyi Wei,Renli Zhang,Kai Nie, Peihua Niu,Weihua Wu,Yue Li,Shaoyu Deng and Yaqing He	2021-07-13
hCoV-19/Shenzhen/IVDC-0610-34/2021	betacoronavirus	EPI_ISL_2931282	2021-06-16	Asia	China	Guangdong	Shenzhen	Asia	China	Guangdong	low altitude	genome	29809	Human	1	Male	B.1.617.2	GK	Shenzhen Center for Disease Control and Prevention	National Institute for Viral Disease Control and Prevention, China CDC	Long Chen, Can Zhu,Xinyi Wei,Renli Zhang,Kai Nie, Peihua Niu,Weihua Wu,Yue Li,Shaoyu Deng and Yaqing He	2021-07-13
hCoV-19/Shenzhen/IVDC-0610-37/2021	betacoronavirus	EPI_ISL_2931283	2021-06-19	Asia	China	Guangdong	Shenzhen	Asia	China	Guangdong	low altitude	genome	29827	Human	32	Female	B.1.617.2	GK	Shenzhen Center for Disease Control and Prevention	National Institute for Viral Disease Control and Prevention, China CDC	Long Chen, Shimin Li, Jiancheng Chen,Renli Zhang, Yenan Feng, Shisong Fang, Xiaoliang Xiao,Qingju Lu,Fan Yang and Yaqing He	2021-07-13
hCoV-19/Fujian/2021BD-VIR-SPE-0395/2021	betacoronavirus	EPI_ISL_2965600	2021-05-21	Asia	China	Fujian		Asia	China	Fujian	low altitude	genome	29835	Human	28	Male	B.1.617.2	GK	Fujian Center for Disease Control and Prevention	Fujian Center for Disease Control and Prevention	Lin Qi, Huang Zhimiao, Weng Yuwei	2021-07-15
hCoV-19/Fujian/2021BD-VIR-SPE-0398/2021	betacoronavirus	EPI_ISL_2965601	2021-05-21	Asia	China	Fujian		Asia	China	Fujian	low altitude	genome	29840	Human	36	Male	B.1.617.2	GK	Fujian Center for Disease Control and Prevention	Fujian Center for Disease Control and Prevention	Lin Qi, Huang Zhimiao, Weng Yuwei	2021-07-15
hCoV-19/Fujian/2021BD-VIR-SPE-0400/2021	betacoronavirus	EPI_ISL_2965602	2021-05-21	Asia	China	Fujian		Asia	China	Fujian	low altitude	genome	29829	Human	39	Male	B.1.617.2	GK	Fujian Center for Disease Control and Prevention	Fujian Center for Disease Control and Prevention	Lin Qi, Huang Zhimiao, Weng Yuwei	2021-07-15
hCoV-19/Fujian/2021BD-VIR-SPE-0406/2021	betacoronavirus	EPI_ISL_2965603	2021-05-21	Asia	China	Fujian		Asia	China	Fujian	low altitude	genome	29837	Human	42	Male	B.1.617.2	GK	Fujian Center for Disease Control and Prevention	Fujian Center for Disease Control and Prevention	Lin Qi, Huang Zhimiao, Weng Yuwei	2021-07-15
hCoV-19/Fujian/2021BD-VIR-SPE-0414/2021	betacoronavirus	EPI_ISL_2965604	2021-05-21	Asia	China	Fujian		Asia	China	Fujian	low altitude	genome	29822	Human	38	Male	B.1.617.2	GK	Fujian Center for Disease Control and Prevention	Fujian Center for Disease Control and Prevention	Lin Qi, Huang Zhimiao, Weng Yuwei	2021-07-15
hCoV-19/Fujian/2021BD-VIR-SPE-0404/2021	betacoronavirus	EPI_ISL_3006797	2021-05-21	Asia	China	Fujian		Asia	China	Fujian	low altitude	genome	29865	Human	25	Male	B.1.617.2	G	Fujian Center for Disease Control and Prevention	Fujian Center for Disease Control and Prevention	Lin Qi, Huang Zhimiao, Weng Yuwei	2021-07-19
hCoV-19/Fujian/2021BD-VIR-SPE-0408/2021	betacoronavirus	EPI_ISL_3006798	2021-05-21	Asia	China	Fujian		Asia	China	Fujian	low altitude	genome	29849	Human	23	Male	B.1.617.2	G	Fujian Center for Disease Control and Prevention	Fujian Center for Disease Control and Prevention	Lin Qi, Huang Zhimiao, Weng Yuwei	2021-07-19
hCoV-19/Hangzhou/ZJU-12/2021	betacoronavirus	EPI_ISL_3127444	2021-05-04	Asia	China	Zhejiang		Asia	China	Hangzhou	low altitude	genome	29852	Human	48	Male	B.1.617.2	GK	State Key Laboratory for Diagnosis and Treatment of Infectious Diseases, National Clinical Research Center for Infectious Diseases, First Affiliated Hospital, Zhejiang University School of Medicine, Hangzhou, China. 310003	State Key Laboratory for Diagnosis and Treatment of Infectious Diseases, National Clinical Research Center for Infectious Diseases, First Affiliated Hospital, Zhejiang University School of Medicine, Hangzhou, China. 310003	Hangping Yao, Nanping Wu, Shibo Li, Xiangyun Lu, Keda Chen，Zhigang Wu, Tianhao Weng，Danrong Shi，Linfang Cheng, Fumin Liu, Haibo Wu,Changzhong Jin, Min Zheng, Lanjuan Li	2021-07-29
hCoV-19/Hangzhou/ZJU-13/2021	betacoronavirus	EPI_ISL_3127445	2021-05-04	Asia	China	Zhejiang		Asia	China	Hangzhou	low altitude	genome	29839	Human	56	Male	B.1.617.2	GK	State Key Laboratory for Diagnosis and Treatment of Infectious Diseases, National Clinical Research Center for Infectious Diseases, First Affiliated Hospital, Zhejiang University School of Medicine, Hangzhou, China. 310003	State Key Laboratory for Diagnosis and Treatment of Infectious Diseases, National Clinical Research Center for Infectious Diseases, First Affiliated Hospital, Zhejiang University School of Medicine, Hangzhou, China. 310003	Hangping Yao, Nanping Wu, Shibo Li, Xiangyun Lu, Keda Chen, Zhigang Wu, Tianhao Weng, Danrong Shi, Linfang Cheng, Fumin Liu, Haibo Wu, Changzhong Jin, Min Zheng, Lanjuan Li	2021-07-29
hCoV-19/Zhejiang/Zhoushan-302/2021	betacoronavirus	EPI_ISL_3611059	2021-04-24	Asia	China	Zhejiang	Zhoushan	Asia	China	Zhejiang	low altitude	genome	29857	Human	37	Male	B.1.617.2	GK	Infectious Disease Department of Epidemiology, Beijing Institute of Microbiology and Epidemiology	Infectious Disease Department of Epidemiology, Beijing Institute of Microbiology and Epidemiology	Mai-Juan Ma, Jie Bai, Lei Huang	2021-08-24
hCoV-19/Zhejiang/Zhoushan-309/2021	betacoronavirus	EPI_ISL_3611060	2021-04-24	Asia	China	Zhejiang	Zhoushan	Asia	China	Zhejiang	low altitude	genome	29879	Human	48	Male	B.1.617.2	GK	Infectious Disease Department of Epidemiology, Beijing Institute of Microbiology and Epidemiology	Infectious Disease Department of Epidemiology, Beijing Institute of Microbiology and Epidemiology	Mai-Juan Ma, Jie Bai, Lei Huang	2021-08-24
hCoV-19/Guangdong/GD2020233-P0027/2020	betacoronavirus	EPI_ISL_413856	2020-02-07	Asia	China	Guangdong		Asia	China	Guangdong	low altitude	genome	29838	Human	74	Male	B	S	Guangdong Provincial Institution of Public Health, Guangdong Provinical Center for Disease Control and Prevention	Guangdong Provincial Institution of Public Health	Jing Lu, Louis du Plessis, Liu Zhe, Jiufeng Sun, Sarah François, Huifang Lin, Moritz Kraemer, Jingju Peng, Qianlin Xiong, Runyu Yuan, Lilian Zeng, Pingping Zhou, Chuming Liang, Tao Liu, Wei Li, Juan Su, Huanying Zheng, Kang Min, Song Tie, Bo Peng, Shisong Fang, Wenzhe Su, Kuibiao Li, Ruilin Sun, Ru bai, Xi Tang, Minfeng Liang, Nuno Faria, Josh Quick, Andrew Rambaut, Verity Hill, Wenjun Ma, Nick L…	2020-03-09
hCoV-19/Jiangsu/JS07/2021	betacoronavirus	EPI_ISL_4515846	2021-06-22	Asia	China	Jiangsu		Asia	China	Jiangsu	low altitude	genome	29890	Human	19	Female	AY.36	GK	Jiangsu Provincial Center for Disease Control & Prevention	Jiangsu Provincial Center for Disease Control & Prevention	Lunbiao Cui,Kangchen Zhao,Xiaojuan Zhu,Xiling Guo,Fengcai Zhu	2021-09-26
hCoV-19/Jiangsu/JS10/2021	betacoronavirus	EPI_ISL_4515902	2021-07-20	Asia	China	Jiangsu		Asia	China	Jiangsu	low altitude	genome	29890	Human	51	Female	AY.122	GK	Jiangsu Provincial Center for Disease Control & Prevention	Jiangsu Provincial Center for Disease Control & Prevention	Lunbiao Cui，kangchen zhao,xiaojuan zhu,xiling guo, yiyue ge, ying chi,fengcai zhu	2021-09-26
hCoV-19/Zhejiang/SX0715/2020	betacoronavirus	EPI_ISL_497950	2020-07-15	Asia	China	Zhejiang		Asia	China	Zhejiang	low altitude	genome	29875	Human	50	Male	B.1.1	GR	Shaoxing CDC	Zhejiang Provincial Center for Disease Control and Prevention	Yin Chen, Yanjun Zhang, Haiyan Mao, Junhang Pan, Xiuyu Lou, Yi Sun, Hao Yan, Zhen Li, Wen Shi	2020-07-26
hCoV-19/Qingdao/IVDC-02-10/2020	betacoronavirus	EPI_ISL_591271	2020-09-24	Asia	China	Shandong	Qingdao	Asia	China	Shandong	low altitude	genome	29900	Human	45	Male	B.1.1	GR	National Institute for Viral Disease Control and Prevention, China CDC	National Institute for Viral Disease Control and Prevention, China CDC	Huilai Ma, Zhaoguo Wang, Xiang Zhao, Jun Han, Yong Zhang, Hong Wang, Cao Chen, Ji Wang, Jingdong Song, Yao Meng, Yuchao Wu, Zhixiao Chen, Dayan Wang, Ruqin Gao, George F.Gao, Wenbo Xu	2020-10-21
hCoV-19/Jiangsu/XB/2021	betacoronavirus	EPI_ISL_7876605	2021-05-14	Asia	China	Jiangsu		Asia	China	Jiangsu	low altitude	genome	29890	Human	unknown	Male	B.1.617.2	GK	Institute of pathogenic microbiology, Jiangsu Provincial Center for Disease Control and Prevention	Institute of pathogenic microbiology, Jiangsu Provincial Center for Disease Control and Prevention	lunbiao cui, shengjiao wang, fengcai zhu	2021-12-20
hCoV-19/Jiangsu/XSG/2021	betacoronavirus	EPI_ISL_7876606	2021-06-13	Asia	China	Jiangsu		Asia	China	Jiangsu	low altitude	genome	29890	Human	unknown	Male	AY.122	GK	Institute of pathogenic microbiology, Jiangsu Provincial Center for Disease Control and Prevention	Institute of pathogenic microbiology, Jiangsu Provincial Center for Disease Control and Prevention	lunbiao cui, shengjiao wang, fengcai zhu	2021-12-20
hCoV-19/Jiangsu/ZYC/2021	betacoronavirus	EPI_ISL_7876608	2021-06-22	Asia	China	Jiangsu		Asia	China	Jiangsu	low altitude	genome	29889	Human	unknown	Female	AY.122	GK	Institute of pathogenic microbiology, Jiangsu Provincial Center for Disease Control and Prevention	Institute of pathogenic microbiology, Jiangsu Provincial Center for Disease Control and Prevention	lunbiao cui, shengjiao wang, fengcai zhu	2021-12-20
hCoV-19/Jiangsu/BN/2021	betacoronavirus	EPI_ISL_7876610	2021-06-22	Asia	China	Jiangsu		Asia	China	Jiangsu	low altitude	genome	29889	Human	unknown	Male	B.1.617.2	GK	Institute of pathogenic microbiology, Jiangsu Provincial Center for Disease Control and Prevention	Institute of pathogenic microbiology, Jiangsu Provincial Center for Disease Control and Prevention	lunbiao cui, shengjiao wang, fengcai zhu	2021-12-20
hCoV-19/Hebei/IVDC-01-01/2021	betacoronavirus	EPI_ISL_796012	2021-01-03	Asia	China	Hebei	Shijiazhuang	Asia	China	Hebei	low altitude	genome	29872	Human	61	Female	B.1.1.330	GR	Hebei Provincial Center for Disease Control and Prevention, Shijiazhuang, Hebei Province; National Institute for Viral Disease Control and Prevention, China CDC	Hebei Provincial Center for Disease Control and Prevention, Shijiazhuang, Hebei Province; National Institute for Viral Disease Control and Prevention, China CDC	Shunxiang Qi, Xiang Zhao, Nankun Liu, George F. Gao, Yang Song, Wenbo Xu, Qi Li	2021-01-10
hCoV-19/Hebei/IVDC-01-05/2021	betacoronavirus	EPI_ISL_796013	2021-01-02	Asia	China	Hebei	Xingtai	Asia	China	Hebei	low altitude	genome	29902	Human	34	Male	B.1.1.330	GR	Hebei Provincial Center for Disease Control and Prevention, Shijiazhuang, Hebei Province; National Institute for Viral Disease Control and Prevention, China CDC	Hebei Provincial Center for Disease Control and Prevention, Shijiazhuang, Hebei Province; National Institute for Viral Disease Control and Prevention, China CDC	Shunxiang Qi, Xiang Zhao, Nankun Liu, George F. Gao, Yang Song, Wenbo Xu, Qi Li	2021-01-10
hCoV-19/Hebei/IVDC-02-01/2021	betacoronavirus	EPI_ISL_796014	2021-01-03	Asia	China	Hebei	Shijiazhuang	Asia	China	Hebei	low altitude	genome	29883	Human	48	Female	B.1.1.330	GR	Hebei Provincial Center for Disease Control and Prevention, Shijiazhuang, Hebei Province; National Institute for Viral Disease Control and Prevention, China CDC	Hebei Provincial Center for Disease Control and Prevention, Shijiazhuang, Hebei Province; National Institute for Viral Disease Control and Prevention, China CDC	Shunxiang Qi, Xiang Zhao, Nankun Liu, George F. Gao, Yang Song, Wenbo Xu, Qi Li	2021-01-10
hCoV-19/Hebei/IVDC-02-05/2021	betacoronavirus	EPI_ISL_796015	2021-01-02	Asia	China	Hebei	Xingtai	Asia	China	Hebei	low altitude	genome	29896	Human	31	Female	B.1.1.330	GR	Hebei Provincial Center for Disease Control and Prevention, Shijiazhuang, Hebei Province; National Institute for Viral Disease Control and Prevention, China CDC	Hebei Provincial Center for Disease Control and Prevention, Shijiazhuang, Hebei Province; National Institute for Viral Disease Control and Prevention, China CDC	Shunxiang Qi, Xiang Zhao, Nankun Liu, George F. Gao, Yang Song, Wenbo Xu, Qi Li	2021-01-10
hCoV-19/Hebei/IVDC-03-01/2021	betacoronavirus	EPI_ISL_796016	2021-01-03	Asia	China	Hebei	Shijiazhuang	Asia	China	Hebei	low altitude	genome	29879	Human	56	Male	B.1.1.330	GR	Hebei Provincial Center for Disease Control and Prevention, Shijiazhuang, Hebei Province; National Institute for Viral Disease Control and Prevention, China CDC	Hebei Provincial Center for Disease Control and Prevention, Shijiazhuang, Hebei Province; National Institute for Viral Disease Control and Prevention, China CDC	Shunxiang Qi, Xiang Zhao, Nankun Liu, George F. Gao, Yang Song, Wenbo Xu, Qi Li	2021-01-10
hCoV-19/Hebei/IVDC-03-05/2021	betacoronavirus	EPI_ISL_796017	2021-01-02	Asia	China	Hebei	Xingtai	Asia	China	Hebei	low altitude	genome	29884	Human	29	Male	B.1.1.330	GR	Hebei Provincial Center for Disease Control and Prevention, Shijiazhuang, Hebei Province; National Institute for Viral Disease Control and Prevention, China CDC	Hebei Provincial Center for Disease Control and Prevention, Shijiazhuang, Hebei Province; National Institute for Viral Disease Control and Prevention, China CDC	Shunxiang Qi, Xiang Zhao, Nankun Liu, George F. Gao, Yang Song, Wenbo Xu, Qi Li	2021-01-10
hCoV-19/Hebei/IVDC-04-05/2021	betacoronavirus	EPI_ISL_796019	2021-01-03	Asia	China	Hebei	Xingtai	Asia	China	Hebei	low altitude	genome	29879	Human	54	Male	B.1.1.330	GR	Hebei Provincial Center for Disease Control and Prevention, Shijiazhuang, Hebei Province; National Institute for Viral Disease Control and Prevention, China CDC	Hebei Provincial Center for Disease Control and Prevention, Shijiazhuang, Hebei Province; National Institute for Viral Disease Control and Prevention, China CDC	Shunxiang Qi, Xiang Zhao, Nankun Liu, George F. Gao, Yang Song, Wenbo Xu, Qi Li	2021-01-10
hCoV-19/Hebei/IVDC-05-01/2021	betacoronavirus	EPI_ISL_796020	2021-01-03	Asia	China	Hebei	Shijiazhuang	Asia	China	Hebei	low altitude	genome	29883	Human	57	Female	B.1.1.330	GR	Hebei Provincial Center for Disease Control and Prevention, Shijiazhuang, Hebei Province; National Institute for Viral Disease Control and Prevention, China CDC	Hebei Provincial Center for Disease Control and Prevention, Shijiazhuang, Hebei Province; National Institute for Viral Disease Control and Prevention, China CDC	Shunxiang Qi, Xiang Zhao, Nankun Liu, George F. Gao, Yang Song, Wenbo Xu, Qi Li	2021-01-10
hCoV-19/Hebei/IVDC-05-05/2021	betacoronavirus	EPI_ISL_796021	2021-01-03	Asia	China	Hebei	Xingtai	Asia	China	Hebei	low altitude	genome	29879	Human	45	Male	B.1.1.330	GR	Hebei Provincial Center for Disease Control and Prevention, Shijiazhuang, Hebei Province; National Institute for Viral Disease Control and Prevention, China CDC	Hebei Provincial Center for Disease Control and Prevention, Shijiazhuang, Hebei Province; National Institute for Viral Disease Control and Prevention, China CDC	Shunxiang Qi, Xiang Zhao, Nankun Liu, George F. Gao, Yang Song, Wenbo Xu, Qi Li	2021-01-10
hCoV-19/Hebei/IVDC-06-01/2021	betacoronavirus	EPI_ISL_796022	2021-01-03	Asia	China	Hebei	Shijiazhuang	Asia	China	Hebei	low altitude	genome	29879	Human	69	Female	B.1.1.330	GR	Hebei Provincial Center for Disease Control and Prevention, Shijiazhuang, Hebei Province; National Institute for Viral Disease Control and Prevention, China CDC	Hebei Provincial Center for Disease Control and Prevention, Shijiazhuang, Hebei Province; National Institute for Viral Disease Control and Prevention, China CDC	Shunxiang Qi, Xiang Zhao, Nankun Liu, George F. Gao, Yang Song, Wenbo Xu, Qi Li	2021-01-10
hCoV-19/Hebei/IVDC-07-01/2021	betacoronavirus	EPI_ISL_796023	2021-01-04	Asia	China	Hebei	Shijiazhuang	Asia	China	Hebei	low altitude	genome	29896	Human	55	Female	B.1.1.330	GR	Hebei Provincial Center for Disease Control and Prevention, Shijiazhuang, Hebei Province; National Institute for Viral Disease Control and Prevention, China CDC	Hebei Provincial Center for Disease Control and Prevention, Shijiazhuang, Hebei Province; National Institute for Viral Disease Control and Prevention, China CDC	Shunxiang Qi, Xiang Zhao, Nankun Liu, George F. Gao, Yang Song, Wenbo Xu, Qi Li	2021-01-10
hCoV-19/Hebei/IVDC-08-01/2021	betacoronavirus	EPI_ISL_796024	2021-01-04	Asia	China	Hebei	Shijiazhuang	Asia	China	Hebei	low altitude	genome	29896	Human	53	Female	B.1.1.330	GR	Hebei Provincial Center for Disease Control and Prevention, Shijiazhuang, Hebei Province; National Institute for Viral Disease Control and Prevention, China CDC	Hebei Provincial Center for Disease Control and Prevention, Shijiazhuang, Hebei Province; National Institute for Viral Disease Control and Prevention, China CDC	Shunxiang Qi, Xiang Zhao, Nankun Liu, George F. Gao, Yang Song, Wenbo Xu, Qi Li	2021-01-10
hCoV-19/Hebei/IVDC-09-01/2021	betacoronavirus	EPI_ISL_796025	2021-01-04	Asia	China	Hebei	Shijiazhuang	Asia	China	Hebei	low altitude	genome	29893	Human	33	Female	B.1.1.330	GR	Hebei Provincial Center for Disease Control and Prevention, Shijiazhuang, Hebei Province; National Institute for Viral Disease Control and Prevention, China CDC	Hebei Provincial Center for Disease Control and Prevention, Shijiazhuang, Hebei Province; National Institute for Viral Disease Control and Prevention, China CDC	Shunxiang Qi, Xiang Zhao, Nankun Liu, George F. Gao, Yang Song, Wenbo Xu, Qi Li	2021-01-10
hCoV-19/Hebei/IVDC-10-01/2021	betacoronavirus	EPI_ISL_796026	2021-01-04	Asia	China	Hebei	Shijiazhuang	Asia	China	Hebei	low altitude	genome	29879	Human	38	Female	B.1.1.330	GR	Hebei Provincial Center for Disease Control and Prevention, Shijiazhuang, Hebei Province; National Institute for Viral Disease Control and Prevention, China CDC	Hebei Provincial Center for Disease Control and Prevention, Shijiazhuang, Hebei Province; National Institute for Viral Disease Control and Prevention, China CDC	Shunxiang Qi, Xiang Zhao, Nankun Liu, George F. Gao, Yang Song, Wenbo Xu, Qi Li	2021-01-10
hCoV-19/Jiangsu/IVDC-07-01/2021	betacoronavirus	EPI_ISL_8295277	2021-07-29	Asia	China	Jiangsu	Wuxi	Asia	China	Jiangsu	low altitude	genome	29858	Human	31	Female	B.1.617.2	GK	Jiangsu Provincial Center for Disease Control and Prevention	National Institute for Viral Disease Control and Prevention, China CDC	Shenjiao Wang,Huan Fan,Kai Nie, Jianguang Fu,Yenan Feng,Fei Deng, Xiang Zhao, Zhifeng Li,Huiyan Yu	2022-01-03
hCoV-19/Heilongjiang/IVDC-09-01/2021	betacoronavirus	EPI_ISL_8295278	2021-09-21	Asia	China	Heilongjiang	Harbin	Asia	China	Heilongjiang	low altitude	genome	29801	Human	35	Female	B.1.617.2	GK	Heilongjiang Center for Disease Control and Prevention	National Institute for Viral Disease Control and Prevention, China CDC	Wei Sun, Qi Liang, Ji Wang,Jun Xu, Peihua Niu, Lu Tang,Cao Chen,Xinfa Pei, Chang Shu	2022-01-03
hCoV-19/Heilongjiang/IVDC-09-02/2021	betacoronavirus	EPI_ISL_8295279	2021-09-21	Asia	China	Heilongjiang	Harbin	Asia	China	Heilongjiang	low altitude	genome	29795	Human	29	Male	B.1.617.2	GK	Heilongjiang Center for Disease Control and Prevention	National Institute for Viral Disease Control and Prevention, China CDC	Wei Sun, Qi Liang, Ji Wang,Jun Xu,Yenan Feng, Lu Tang,Xinfa Pei, Peihua Niu, Chang Shu	2022-01-03
hCoV-19/Heilongjiang/IVDC-09-03/2021	betacoronavirus	EPI_ISL_8295280	2021-09-21	Asia	China	Heilongjiang	Harbin	Asia	China	Heilongjiang	low altitude	genome	29796	Human	27	Male	B.1.617.2	GK	Heilongjiang Center for Disease Control and Prevention	National Institute for Viral Disease Control and Prevention, China CDC	Wei Sun, Qi Liang, Jun Xu, Lu Tang,Ji Wang, Xinfa Pei, Peihua Niu, Chang Shu, Cao Chen	2022-01-03
hCoV-19/Heilongjiang/IVDC-10-03/2021	betacoronavirus	EPI_ISL_8295283	2021-10-27	Asia	China	Heilongjiang	Heihe	Asia	China	Heilongjiang	low altitude	genome	29588	Human	60	Female	AY.122	GK	Heilongjiang Center for Disease Control and Prevention	National Institute for Viral Disease Control and Prevention, China CDC	Wei Sun, Qi Liang,Peihua Niu, Cao Chen, Ji Wang, Jun Xu, Lu Tang, Xinfa Pei, Chang Shu	2022-01-03
hCoV-19/Heilongjiang/IVDC-10-04/2021	betacoronavirus	EPI_ISL_8295284	2021-10-27	Asia	China	Heilongjiang	Heihe	Asia	China	Heilongjiang	low altitude	genome	29886	Human	13	Male	AY.122	GK	Heilongjiang Center for Disease Control and Prevention	National Institute for Viral Disease Control and Prevention, China CDC	Yanling Yu, Qi Liang, Jun Xu, Peihua Niu,Lu Tang, Cao Chen,Xinfa Pei,Ji Wang, Chang Shu	2022-01-03
hCoV-19/Heilongjiang/IVDC-10-05/2021	betacoronavirus	EPI_ISL_8295285	2021-10-28	Asia	China	Heilongjiang	Heihe	Asia	China	Heilongjiang	low altitude	genome	29875	Human	11	Female	AY.122	GK	Heilongjiang Center for Disease Control and Prevention	National Institute for Viral Disease Control and Prevention, China CDC	Yanling Yu, Qi Liang, Peihua Niu, Yenan Feng, Jun Xu, Lu Tang, Xinfa Pei,Ji Wang, Chang Shu	2022-01-03
hCoV-19/Heilongjiang/IVDC-10-06/2021	betacoronavirus	EPI_ISL_8295286	2021-10-28	Asia	China	Heilongjiang	Heihe	Asia	China	Heilongjiang	low altitude	genome	29847	Human	36	Female	AY.122	GK	Heilongjiang Center for Disease Control and Prevention	National Institute for Viral Disease Control and Prevention, China CDC	Wei Sun, Qi Liang, Ji Wang, Jun Xu, Lu Tang, Yenan Feng, Xinfa Pei, Chang Shu, Peihua Niu	2022-01-03
hCoV-19/Heilongjiang/IVDC-10-07/2021	betacoronavirus	EPI_ISL_8295287	2021-10-28	Asia	China	Heilongjiang	Heihe	Asia	China	Heilongjiang	low altitude	genome	29791	Human	7	Male	AY.122	GK	Heilongjiang Center for Disease Control and Prevention	National Institute for Viral Disease Control and Prevention, China CDC	Qi Liang, Wei Sun,Ji Wang, Cao Chen, Jun Xu, Lu Tang, Peihua Niu, Xinfa Pei, Chang Shu	2022-01-03
hCoV-19/Heilongjiang/IVDC-10-09/2021	betacoronavirus	EPI_ISL_8295289	2021-10-29	Asia	China	Heilongjiang	Heihe	Asia	China	Heilongjiang	low altitude	genome	29855	Human	50	Male	AY.122	GK	Heilongjiang Center for Disease Control and Prevention	National Institute for Viral Disease Control and Prevention, China CDC	Jun Xu, Qi Liang, Yanling Yu,Ji Wang, Cao Chen, Lu Tang, Xinfa Pei, Peihua Niu,Chang Shu	2022-01-03
hCoV-19/Shandong/Yantai_03/2021	betacoronavirus	EPI_ISL_8525419	2021-08-02	Asia	China	Shandong	Yantai	Asia	China	Shandong	low altitude	genome	29889	Human	39	Female	AY.122	GK	Yantai Center for Disease Control and Prevention	Yantai Center for Disease Control and Prevention	Yulou Sun	2022-01-10
hCoV-19/Shandong/Yantai_04/2021	betacoronavirus	EPI_ISL_8525420	2021-08-02	Asia	China	Shandong	Yantai	Asia	China	Shandong	low altitude	genome	29863	Human	28	Male	AY.122	GK	Yantai Center for Disease Control and Prevention	Yantai Center for Disease Control and Prevention	Yulou Sun	2022-01-10
hCoV-19/Liaoning/IVDC-DL-21/2021	betacoronavirus	EPI_ISL_8540914	2021-11-5	Asia	China	Liaoning	Dalian	Asia	China	Liaoning	low altitude	genome	29791	Human	43	Male	AY.122	GK	Dalian Municipal Center for Disease Control and Prevention	National Institute for Viral Disease Control and Prevention, China CDC	Haibo Sun, Kai Nie, Shuang Liu,Xiaoting Xu,Lulu Wang,Xuesheng Liu,Bo Wang,Ge Song,Sinong Sun,Lu Lei,Lingling Mao, Xingying Lang, Zhijian Bo,Jilong Jiao,Cao Chen,Yenan Feng, Yu Lan, Mingchun Luan,Xiang Zhao, Zhixiao Chen, Yaxin Guo, Nan Sun, Wenbo Xu	2022-01-10
hCoV-19/Liaoning/IVDC-DL-23/2021	betacoronavirus	EPI_ISL_8540916	2021-11-5	Asia	China	Liaoning	Dalian	Asia	China	Liaoning	low altitude	genome	29765	Human	45	Male	AY.122	GK	Dalian Municipal Center for Disease Control and Prevention	National Institute for Viral Disease Control and Prevention, China CDC	Haibo Sun, Kai Nie, Shuang Liu,Xiaoting Xu,Lulu Wang,Xuesheng Liu,Bo Wang,Ge Song,Sinong Sun,Lu Lei,Lingling Mao, Xingying Lang, Zhijian Bo,Jilong Jiao,Cao Chen,Yenan Feng, Yu Lan, Mingchun Luan,Xiang Zhao, Zhixiao Chen, Yaxin Guo, Nan Sun, Wenbo Xu	2022-01-10
hCoV-19/Liaoning/IVDC-DL-25/2021	betacoronavirus	EPI_ISL_8540918	2021-11-5	Asia	China	Liaoning	Dalian	Asia	China	Liaoning	low altitude	genome	29791	Human	41	Male	AY.122	GK	Dalian Municipal Center for Disease Control and Prevention	National Institute for Viral Disease Control and Prevention, China CDC	Haibo Sun, Kai Nie, Shuang Liu,Xiaoting Xu,Lulu Wang,Xuesheng Liu,Bo Wang,Ge Song,Sinong Sun,Lu Lei,Lingling Mao, Xingying Lang, Zhijian Bo,Jilong Jiao,Cao Chen,Yenan Feng, Mingchun Luan,Xiang Zhao, Zhixiao Chen, Yaxin Guo, Nan Sun, Wenbo Xu	2022-01-10
hCoV-19/Liaoning/IVDC-DL-26/2021	betacoronavirus	EPI_ISL_8540919	2021-11-5	Asia	China	Liaoning	Dalian	Asia	China	Liaoning	low altitude	genome	29786	Human	50	Male	AY.122	GK	Dalian Municipal Center for Disease Control and Prevention	National Institute for Viral Disease Control and Prevention, China CDC	Haibo Sun, Kai Nie, Shuang Liu,Xiaoting Xu,Lulu Wang,Xuesheng Liu,Bo Wang,Ge Song,Sinong Sun,Lu Lei,Lingling Mao, Xingying Lang, Zhijian Bo,Jilong Jiao,Cao Chen,Yenan Feng, Mingchun Luan,Xiang Zhao, Zhixiao Chen, Yaxin Guo, Nan Sun, Wenbo Xu	2022-01-10
hCoV-19/Liaoning/IVDC-DL-27/2021	betacoronavirus	EPI_ISL_8540920	2021-11-5	Asia	China	Liaoning	Dalian	Asia	China	Liaoning	low altitude	genome	29784	Human	51	Female	AY.122	GK	Dalian Municipal Center for Disease Control and Prevention	National Institute for Viral Disease Control and Prevention, China CDC	Haibo Sun, Kai Nie, Shuang Liu,Xiaoting Xu,Lulu Wang,Xuesheng Liu,Bo Wang,Ge Song,Sinong Sun,Lu Lei,Lingling Mao, Xingying Lang, Zhijian Bo,Jilong Jiao,Cao Chen,Yenan Feng, Mingchun Luan,Xiang Zhao, Zhixiao Chen, Yaxin Guo, Nan Sun, Wenbo Xu	2022-01-10
hCoV-19/Liaoning/IVDC-DL-28/2021	betacoronavirus	EPI_ISL_8540921	2021-11-9	Asia	China	Liaoning	Dalian	Asia	China	Liaoning	low altitude	genome	29819	Human	31	Female	AY.122	GK	Dalian Municipal Center for Disease Control and Prevention	National Institute for Viral Disease Control and Prevention, China CDC	Haibo Sun, Kai Nie, Shuang Liu,Xiaoting Xu,Lulu Wang,Xuesheng Liu,Bo Wang,Ge Song,Sinong Sun,Lu Lei,Lingling Mao, Xingying Lang, Zhijian Bo,Jilong Jiao,Cao Chen,Yenan Feng, Mingchun Luan,Xiang Zhao, Zhixiao Chen, Yaxin Guo, Nan Sun, Wenbo Xu	2022-01-10
hCoV-19/Liaoning/IVDC-DL-37/2021	betacoronavirus	EPI_ISL_8540930	2021-11-12	Asia	China	Liaoning	Dalian	Asia	China	Liaoning	low altitude	genome	29821	Human	34	Male	AY.122	GK	Dalian Municipal Center for Disease Control and Prevention	National Institute for Viral Disease Control and Prevention, China CDC	Haibo Sun, Kai Nie, Shuang Liu,Xiaoting Xu,Lulu Wang,Xuesheng Liu,Bo Wang,Ge Song,Sinong Sun,Lu Lei,Lingling Mao, Xingying Lang, Zhijian Bo,Jilong Jiao,Cao Chen,Yenan Feng, Mingchun Luan,Xiang Zhao, Zhixiao Chen, Yaxin Guo, Nan Sun, Wenbo Xu	2022-01-10
hCoV-19/Liaoning/IVDC-DL-38/2021	betacoronavirus	EPI_ISL_8540931	2021-11-12	Asia	China	Liaoning	Dalian	Asia	China	Liaoning	low altitude	genome	29821	Human	74	Male	AY.122	GK	Dalian Municipal Center for Disease Control and Prevention	National Institute for Viral Disease Control and Prevention, China CDC	Haibo Sun, Kai Nie, Shuang Liu,Xiaoting Xu,Lulu Wang,Xuesheng Liu,Bo Wang,Ge Song,Sinong Sun,Lu Lei,Lingling Mao, Xingying Lang, Zhijian Bo,Jilong Jiao,Cao Chen,Yenan Feng, Mingchun Luan,Xiang Zhao, Zhixiao Chen, Yaxin Guo, Nan Sun, Wenbo Xu	2022-01-10
hCoV-19/Liaoning/IVDC-DL-39/2021	betacoronavirus	EPI_ISL_8540932	2021-11-12	Asia	China	Liaoning	Dalian	Asia	China	Liaoning	low altitude	genome	29827	Human	9	Female	AY.122	GK	Dalian Municipal Center for Disease Control and Prevention	National Institute for Viral Disease Control and Prevention, China CDC	Haibo Sun, Kai Nie, Shuang Liu,Xiaoting Xu,Lulu Wang,Xuesheng Liu,Bo Wang,Ge Song,Sinong Sun,Lu Lei,Lingling Mao, Xingying Lang, Zhijian Bo,Jilong Jiao,Cao Chen,Yenan Feng, Mingchun Luan,Xiang Zhao, Zhixiao Chen, Yaxin Guo, Nan Sun, Wenbo Xu	2022-01-10
hCoV-19/Liaoning/IVDC-DL-40/2021	betacoronavirus	EPI_ISL_8540933	2021-11-12	Asia	China	Liaoning	Dalian	Asia	China	Liaoning	low altitude	genome	29824	Human	4	Male	AY.122	GK	Dalian Municipal Center for Disease Control and Prevention	National Institute for Viral Disease Control and Prevention, China CDC	Haibo Sun, Kai Nie, Shuang Liu,Xiaoting Xu,Lulu Wang,Xuesheng Liu,Bo Wang,Ge Song,Sinong Sun,Lu Lei,Lingling Mao, Xingying Lang, Zhijian Bo,Jilong Jiao,Cao Chen,Yenan Feng, Mingchun Luan,Xiang Zhao, Zhixiao Chen, Yaxin Guo, Nan Sun, Wenbo Xu	2022-01-10
hCoV-19/Beijing/077/2021	betacoronavirus	EPI_ISL_8582058	2021-06-15	Asia	China	Beijing		Asia	China	Beijing	low altitude	genome	29851	Human	24	Male	AY.9	GK	Beijing Center for Disease Control and Prevention	Beijing Center for Disease Control and Prevention	Yang Pan, Zhichao liang, Changying Lin, Xin Zhang, Daitao Zhang, Peng Yang, Quanyi Wang	2022-01-11
hCoV-19/Beijing/108/2021	betacoronavirus	EPI_ISL_8582068	2021-08-13	Asia	China	Beijing		Asia	China	Beijing	low altitude	genome	29775	Human	28	Male	B.1.617.2	GK	Beijing Center for Disease Control and Prevention	Beijing Center for Disease Control and Prevention	Fu li, Bing Lyu, Pan Yang, Jiachen Zhao, Yang Yang, Daitao Zhang, Peng Yang, Quanyi Wang	2022-01-11
hCoV-19/Beijing/122/2021	betacoronavirus	EPI_ISL_8582069	2021-08-20	Asia	China	Beijing		Asia	China	Beijing	low altitude	genome	29774	Human	35	Female	AY.4	GK	Beijing Center for Disease Control and Prevention	Beijing Center for Disease Control and Prevention	Fu li, Bing Lyu, Pan Yang, Jiachen Zhao, Yang Yang, Daitao Zhang, Peng Yang, Quanyi Wang	2022-01-11
hCoV-19/Beijing/124/2021	betacoronavirus	EPI_ISL_8582070	2021-08-21	Asia	China	Beijing		Asia	China	Beijing	low altitude	genome	29856	Human	51	Female	B.1.617.2	GK	Beijing Center for Disease Control and Prevention	Beijing Center for Disease Control and Prevention	Bing Lyu, Fu Li, Pan Yang, Jiachen Zhao, Yang Yang, Daitao Zhang, Peng Yang, Quanyi Wang	2022-01-11
hCoV-19/Beijing/089/2021	betacoronavirus	EPI_ISL_8582072	2021-07-28	Asia	China	Beijing		Asia	China	Beijing	low altitude	genome	29890	Human	40	Male	AY.122	GK	Beijing Center for Disease Control and Prevention	Beijing Center for Disease Control and Prevention	Bing Lyu, Fu Li, Pan Yang, Jiachen Zhao, Yang Yang, Daitao Zhang, Peng Yang, Quanyi Wang	2022-01-11
hCoV-19/Beijing/074/2021	betacoronavirus	EPI_ISL_8582073	2021-06-09	Asia	China	Beijing		Asia	China	Beijing	low altitude	genome	29884	Human	48	Male	B.1.1.7	GRY	Beijing Center for Disease Control and Prevention	Beijing Center for Disease Control and Prevention	Shujuan Cui, Lingyu Shen, Pan Yang, Ying Huang, Weihong Li, Daitao Zhang, Peng Yang, Quanyi Wang	2022-01-11
hCoV-19/Beijing/106/2021	betacoronavirus	EPI_ISL_8582074	2021-08-10	Asia	China	Beijing		Asia	China	Beijing	low altitude	genome	29824	Human	23	Male	B.1.617.2	GK	Beijing Center for Disease Control and Prevention	Beijing Center for Disease Control and Prevention	Shujuan Cui, Lingyu Shen, Pan Yang, Ying Huang, Weihong Li, Daitao Zhang, Peng Yang, Quanyi Wang	2022-01-11
hCoV-19/Beijing/104/2021	betacoronavirus	EPI_ISL_8582076	2021-08-08	Asia	China	Beijing		Asia	China	Beijing	low altitude	genome	29890	Human	23	Female	AY.4	GK	Beijing Center for Disease Control and Prevention	Beijing Center for Disease Control and Prevention	Lingyu Shen, Shujuan Cui, Pan Yang, Ying Huang, Weihong Li, Daitao Zhang, Peng Yang, Quanyi Wang	2022-01-11
hCoV-19/Beijing/112/2021	betacoronavirus	EPI_ISL_8582078	2021-08-20	Asia	China	Beijing		Asia	China	Beijing	low altitude	genome	29871	Human	24	Female	AY.4	GK	Beijing Center for Disease Control and Prevention	Beijing Center for Disease Control and Prevention	Lingyu Shen, Shujuan Cui, Pan Yang, Ying Huang, Weihong Li, Daitao Zhang, Peng Yang, Quanyi Wang	2022-01-11
hCoV-19/Beijing/068/2021	betacoronavirus	EPI_ISL_8582079	2021-06-01	Asia	China	Beijing		Asia	China	Beijing	low altitude	genome	29872	Human	48	Male	B.1.1.7	GRY	Beijing Center for Disease Control and Prevention	Beijing Center for Disease Control and Prevention	Zhaomin Feng, Hui Xu, Pan Yang, Guilan Lu, Yanning Lyu, Daitao Zhang, Peng Yang, Quanyi Wang	2022-01-11
hCoV-19/Beijing/073/2021	betacoronavirus	EPI_ISL_8582080	2021-06-10	Asia	China	Beijing		Asia	China	Beijing	low altitude	genome	29866	Human	19	Male	B.1.1.7	GRY	Beijing Center for Disease Control and Prevention	Beijing Center for Disease Control and Prevention	Zhaomin Feng, Hui Xu, Pan Yang, Guilan Lu, Yanning Lyu, Daitao Zhang, Peng Yang, Quanyi Wang	2022-01-11
hCoV-19/Beijing/090/2021	betacoronavirus	EPI_ISL_8582088	2021-07-23	Asia	China	Beijing		Asia	China	Beijing	low altitude	genome	29842	Human	63	Female	B.1.617.2	GK	Beijing Center for Disease Control and Prevention	Beijing Center for Disease Control and Prevention	Zhichao liang, Yang Pan, Xiaomin Peng, Xu Li, Daitao Zhang, Peng Yang, Quanyi Wang	2022-01-11
hCoV-19/Liaoning/IVDC-DL-128/2021	betacoronavirus	EPI_ISL_8896162	2021-11-12	Asia	China	Liaoning	Dalian	Asia	China	Liaoning	low altitude	genome	29757	Human	45	Male	AY.122	GK	Dalian Municipal Center for Disease Control and Prevention	National Institute for Viral Disease Control and Prevention, China CDC	Sinong Sun, Kai Nie, Ge Song, Yenan Feng, Lu Lei, Zhixiao Chen, Haibo Sun, Xiang Zhao, Shuang Liu, Yu Lan, Xiaoting Xu, Cao Chen, Lulu Wang, Xuesheng Liu,Bo Wang, Lingling Mao, Xingying Lang, Zhijian Bo, Jilong Jiao, Mingchun Luan, Nan Sun	2022-01-20
hCoV-19/Liaoning/IVDC-DL-132/2021	betacoronavirus	EPI_ISL_8896166	2021-11-12	Asia	China	Liaoning	Dalian	Asia	China	Liaoning	low altitude	genome	29811	Human	45	Male	AY.122	GK	Dalian Municipal Center for Disease Control and Prevention	National Institute for Viral Disease Control and Prevention, China CDC	Sinong Sun, Kai Nie, Ge Song, Yenan Feng, Lu Lei, Zhixiao Chen, Haibo Sun, Xiang Zhao, Shuang Liu, Yu Lan, Xiaoting Xu, Cao Chen, Lulu Wang, Xuesheng Liu,Bo Wang, Lingling Mao, Xingying Lang, Zhijian Bo, Jilong Jiao, Mingchun Luan, Nan Sun	2022-01-20
hCoV-19/Liaoning/IVDC-DL-134/2021	betacoronavirus	EPI_ISL_8896168	2021-11-12	Asia	China	Liaoning	Dalian	Asia	China	Liaoning	low altitude	genome	29810	Human	45	Male	AY.122	GK	Dalian Municipal Center for Disease Control and Prevention	National Institute for Viral Disease Control and Prevention, China CDC	Sinong Sun, Kai Nie, Ge Song, Yenan Feng, Lu Lei, Zhixiao Chen, Haibo Sun, Xiang Zhao, Shuang Liu, Yu Lan, Xiaoting Xu, Cao Chen, Lulu Wang, Xuesheng Liu,Bo Wang, Lingling Mao, Xingying Lang, Zhijian Bo, Jilong Jiao, Mingchun Luan, Nan Sun	2022-01-20
hCoV-19/Liaoning/IVDC-YK-212/2021	betacoronavirus	EPI_ISL_9301315	2021-05-13	Asia	China	Liaoning	Yingkou	Asia	China	Liaoning	low altitude	genome	29900	Human	29	Female	B.1.1.317	GR	Liaoning Center for Disease Control and Prevention	National Institute for Viral Disease Control and Prevention, China CDC	Haibo Sun, Xiang Zhao, Shuang Liu, Yenan Feng, Lulu Wang, Zhixiao Chen, Xuesheng Liu, Cao Chen, Ge Song, Sinong Sun, Lingling Mao	2022-01-30
hCoV-19/Liaoning/IVDC-YK-213/2021	betacoronavirus	EPI_ISL_9301316	2021-05-13	Asia	China	Liaoning	Yingkou	Asia	China	Liaoning	low altitude	genome	29899	Human	28	Female	B.1.1.317	GR	Liaoning Center for Disease Control and Prevention	National Institute for Viral Disease Control and Prevention, China CDC	Haibo Sun, Xiang Zhao, Shuang Liu, Yenan Feng, Lulu Wang, Zhixiao Chen, Xuesheng Liu, Cao Chen, Ge Song, Sinong Sun, Lingling Mao	2022-01-30
hCoV-19/Liaoning/IVDC-YK-214/2021	betacoronavirus	EPI_ISL_9301317	2021-05-13	Asia	China	Liaoning	Yingkou	Asia	China	Liaoning	low altitude	genome	29887	Human	22	Female	B.1.1.317	GR	Liaoning Center for Disease Control and Prevention	National Institute for Viral Disease Control and Prevention, China CDC	Haibo Sun, Xiang Zhao, Shuang Liu, Yenan Feng, Lulu Wang, Zhixiao Chen, Xuesheng Liu, Cao Chen, Ge Song, Sinong Sun, Lingling Mao	2022-01-30
hCoV-19/Liaoning/IVDC-SY-215/2021	betacoronavirus	EPI_ISL_9301318	2021-05-15	Asia	China	Liaoning	Shenyang	Asia	China	Liaoning	low altitude	genome	29789	Human	82	Female	B.1.1.317	GR	Liaoning Center for Disease Control and Prevention	National Institute for Viral Disease Control and Prevention, China CDC	Haibo Sun, Xiang Zhao, Shuang Liu, Yenan Feng, Lulu Wang, Zhixiao Chen, Xuesheng Liu, Cao Chen, Ge Song, Sinong Sun, Lingling Mao	2022-01-30
hCoV-19/Liaoning/IVDC-SY-216/2021	betacoronavirus	EPI_ISL_9301319	2021-05-16	Asia	China	Liaoning	Shenyang	Asia	China	Liaoning	low altitude	genome	29789	Human	37	Female	B.1.1.317	GR	Liaoning Center for Disease Control and Prevention	National Institute for Viral Disease Control and Prevention, China CDC	Haibo Sun, Xiang Zhao, Shuang Liu, Yenan Feng, Lulu Wang, Zhixiao Chen, Xuesheng Liu, Cao Chen, Ge Song, Sinong Sun, Lingling Mao	2022-01-30
hCoV-19/Liaoning/IVDC-SY-217/2021	betacoronavirus	EPI_ISL_9301320	2021-05-16	Asia	China	Liaoning	Shenyang	Asia	China	Liaoning	low altitude	genome	29789	Human	29	Female	B.1.1.317	GR	Liaoning Center for Disease Control and Prevention	National Institute for Viral Disease Control and Prevention, China CDC	Haibo Sun, Xiang Zhao, Shuang Liu, Yenan Feng, Lulu Wang, Zhixiao Chen, Xuesheng Liu, Cao Chen, Ge Song, Sinong Sun, Lingling Mao	2022-01-30
hCoV-19/Liaoning/IVDC-YK-218/2021	betacoronavirus	EPI_ISL_9301321	2021-05-16	Asia	China	Liaoning	Yingkou	Asia	China	Liaoning	low altitude	genome	29789	Human	30	Male	B.1.1.317	GR	Liaoning Center for Disease Control and Prevention	National Institute for Viral Disease Control and Prevention, China CDC	Haibo Sun, Xiang Zhao, Shuang Liu, Yenan Feng, Lulu Wang, Zhixiao Chen, Xuesheng Liu, Cao Chen, Ge Song, Sinong Sun, Lingling Mao	2022-01-30
hCoV-19/Liaoning/IVDC-SY-219/2021	betacoronavirus	EPI_ISL_9301322	2021-07-24	Asia	China	Liaoning	Shenyang	Asia	China	Liaoning	low altitude	genome	29835	Human	48	Female	AY.122	GK	Liaoning Center for Disease Control and Prevention	National Institute for Viral Disease Control and Prevention, China CDC	Haibo Sun, Kai Nie, Shuang Liu, Yenan Feng, Lulu Wang, Zhixiao Chen, Xuesheng Liu, Cao Chen, Ge Song, Xiang Zhao, Sinong Sun, Lingling Mao	2022-01-30
hCoV-19/Liaoning/IVDC-SY-220/2021	betacoronavirus	EPI_ISL_9301323	2021-07-24	Asia	China	Liaoning	Shenyang	Asia	China	Liaoning	low altitude	genome	29809	Human	47	Male	AY.122	GK	Liaoning Center for Disease Control and Prevention	National Institute for Viral Disease Control and Prevention, China CDC	Haibo Sun, Kai Nie, Shuang Liu, Yenan Feng, Lulu Wang, Zhixiao Chen, Xuesheng Liu, Cao Chen, Ge Song, Xiang Zhao, Sinong Sun, Lingling Mao	2022-01-30
hCoV-19/Heilongjiang/IVDC-HEB-222/2021	betacoronavirus	EPI_ISL_9910173	2021-9-21	Asia	China	Heilongjiang	Harbin	Asia	China	Heilongjiang	low altitude	genome	29830	Human	35	Female	B.1.617.2	GK	Heilongjiang Center for Disease Control and Prevention	National Institute for Viral Disease Control and Prevention, China CDC	Yanling Yu, Kai Nie, Qi Liang, Yenan Feng, Ming Yang, Xiang Zhao, Zhixiao Chen, Cao Chen, Wenbo Xu	2022-02-15
hCoV-19/Heilongjiang/IVDC-HEB-225/2021	betacoronavirus	EPI_ISL_9910176	2021-9-22	Asia	China	Heilongjiang	Harbin	Asia	China	Heilongjiang	low altitude	genome	29795	Human	28	Male	B.1.617.2	GK	Heilongjiang Center for Disease Control and Prevention	National Institute for Viral Disease Control and Prevention, China CDC	Qi Liang, Kai Nie, Ming Yang, Yenan Feng, Lu Tang, Xiang Zhao, Zhixiao Chen, Cao Chen	2022-02-15
hCoV-19/Heilongjiang/IVDC-HEB-226/2021	betacoronavirus	EPI_ISL_9910177	2021-9-22	Asia	China	Heilongjiang	Harbin	Asia	China	Heilongjiang	low altitude	genome	29795	Human	27	Female	B.1.617.2	GK	Heilongjiang Center for Disease Control and Prevention	National Institute for Viral Disease Control and Prevention, China CDC	Qi Liang, Kai Nie, Ming Yang, Yenan Feng, Lu Tang, Xiang Zhao, Zhixiao Chen, Cao Chen	2022-02-15
hCoV-19/Heilongjiang/IVDC-HEB-227/2021	betacoronavirus	EPI_ISL_9910178	2021-9-22	Asia	China	Heilongjiang	Harbin	Asia	China	Heilongjiang	low altitude	genome	29786	Human	61	Female	B.1.617.2	GK	Heilongjiang Center for Disease Control and Prevention	National Institute for Viral Disease Control and Prevention, China CDC	Qi Liang, Kai Nie, Ming Yang, Yenan Feng, Lu Tang, Xiang Zhao, Zhixiao Chen, Cao Chen	2022-02-15
hCoV-19/Heilongjiang/IVDC-HEB-229/2021	betacoronavirus	EPI_ISL_9910180	2021-9-22	Asia	China	Heilongjiang	Harbin	Asia	China	Heilongjiang	low altitude	genome	29812	Human	49	Female	B.1.617.2	GK	Heilongjiang Center for Disease Control and Prevention	National Institute for Viral Disease Control and Prevention, China CDC	Qi Liang, Kai Nie, Ming Yang, Yenan Feng, Lu Tang, Xiang Zhao, Zhixiao Chen, Cao Chen	2022-02-15
hCoV-19/Heilongjiang/IVDC-HEB-230/2021	betacoronavirus	EPI_ISL_9910181	2021-9-22	Asia	China	Heilongjiang	Harbin	Asia	China	Heilongjiang	low altitude	genome	29798	Human	42	Female	B.1.617.2	GK	Heilongjiang Center for Disease Control and Prevention	National Institute for Viral Disease Control and Prevention, China CDC	Qi Liang, Kai Nie, Ming Yang, Yenan Feng, Lu Tang, Xiang Zhao, Zhixiao Chen, Cao Chen	2022-02-15
hCoV-19/Heilongjiang/IVDC-HEB-231/2021	betacoronavirus	EPI_ISL_9910182	2021-9-22	Asia	China	Heilongjiang	Harbin	Asia	China	Heilongjiang	low altitude	genome	29792	Human	41	Female	B.1.617.2	GK	Heilongjiang Center for Disease Control and Prevention	National Institute for Viral Disease Control and Prevention, China CDC	Qi Liang, Kai Nie, Ming Yang, Yenan Feng, Lu Tang, Xiang Zhao, Zhixiao Chen, Cao Chen	2022-02-15
hCoV-19/Heilongjiang/IVDC-HEB-232/2021	betacoronavirus	EPI_ISL_9910183	2021-09-21	Asia	China	Heilongjiang	Harbin	Asia	China	Heilongjiang	low altitude	genome	29793	Human	27	Female	B.1.617.2	GK	Heilongjiang Center for Disease Control and Prevention	National Institute for Viral Disease Control and Prevention, China CDC	Qi Liang, Kai Nie, Ming Yang, Yenan Feng, Lu Tang, Xiang Zhao, Zhixiao Chen, Cao Chen	2022-02-15
hCoV-19/Heilongjiang/IVDC-HH/236/2021	betacoronavirus	EPI_ISL_9910187	2021-1-3	Asia	China	Heilongjiang	Heihe	Asia	China	Heilongjiang	low altitude	genome	29818	Human	53	Female	B.1.1.402	GR	Heilongjiang Center for Disease Control and Prevention	National Institute for Viral Disease Control and Prevention, China CDC	Wei Sun, Kai Nie, Qi Liang, Xiang Zhao, Ming Yang, Yenan Feng	2022-02-15
hCoV-19/Heilongjiang/IVDC-HEB-242/2021	betacoronavirus	EPI_ISL_9910193	2021-1-20	Asia	China	Heilongjiang	Harbin	Asia	China	Heilongjiang	low altitude	genome	29820	Human	32	Male	B.1.1	GR	Heilongjiang Center for Disease Control and Prevention	National Institute for Viral Disease Control and Prevention, China CDC	Qi Liang, Kai Nie, Lu Tang, Yu Lan, Ming Yang, Xiang Zhao, Zhixiao Chen, Yenan Feng	2022-02-15
hCoV-19/Heilongjiang/IVDC-HEB-243/2021	betacoronavirus	EPI_ISL_9910194	2021-1-20	Asia	China	Heilongjiang	Harbin	Asia	China	Heilongjiang	low altitude	genome	29811	Human	47	Male	B.1.1	GR	Heilongjiang Center for Disease Control and Prevention	National Institute for Viral Disease Control and Prevention, China CDC	Qi Liang, Kai Nie, Lu Tang, Yu Lan, Ming Yang, Xiang Zhao, Zhixiao Chen, Yenan Feng	2022-02-15
hCoV-19/Heilongjiang/IVDC-HEB-244/2021	betacoronavirus	EPI_ISL_9910195	2021-01-19	Asia	China	Heilongjiang	Harbin	Asia	China	Heilongjiang	low altitude	genome	29833	Human	48	Female	B.1.1	GR	Heilongjiang Center for Disease Control and Prevention	National Institute for Viral Disease Control and Prevention, China CDC	Qi Liang, Kai Nie, Lu Tang, Yu Lan, Ming Yang, Xiang Zhao, Zhixiao Chen, Yenan Feng	2022-02-15
hCoV-19/Heilongjiang/IVDC-HEB-245/2021	betacoronavirus	EPI_ISL_9910196	2021-1-18	Asia	China	Heilongjiang	Harbin	Asia	China	Heilongjiang	low altitude	genome	29825	Human	52	Female	B.1.1	GR	Heilongjiang Center for Disease Control and Prevention	National Institute for Viral Disease Control and Prevention, China CDC	Qi Liang, Kai Nie, Lu Tang, Yu Lan, Ming Yang, Xiang Zhao, Zhixiao Chen, Yenan Feng	2022-02-15
hCoV-19/Heilongjiang/IVDC-HEB-246/2021	betacoronavirus	EPI_ISL_9910197	2021-1-19	Asia	China	Heilongjiang	Harbin	Asia	China	Heilongjiang	low altitude	genome	29819	Human	48	Male	B.1.1	GR	Heilongjiang Center for Disease Control and Prevention	National Institute for Viral Disease Control and Prevention, China CDC	Qi Liang, Kai Nie, Lu Tang, Yu Lan, Ming Yang, Xiang Zhao, Zhixiao Chen, Yenan Feng	2022-02-15
hCoV-19/Heilongjiang/IVDC-HEB-247/2021	betacoronavirus	EPI_ISL_9910198	2021-1-18	Asia	China	Heilongjiang	Harbin	Asia	China	Heilongjiang	low altitude	genome	29830	Human	16	Male	B.1.1	GR	Heilongjiang Center for Disease Control and Prevention	National Institute for Viral Disease Control and Prevention, China CDC	Qi Liang, Kai Nie, Lu Tang, Yu Lan, Ming Yang, Xiang Zhao, Zhixiao Chen, Yenan Feng	2022-02-15
hCoV-19/Heilongjiang/IVDC-HEB-251/2021	betacoronavirus	EPI_ISL_9910202	2021-1-20	Asia	China	Heilongjiang	Harbin	Asia	China	Heilongjiang	low altitude	genome	29818	Human	41	Female	B.1.1	GR	Heilongjiang Center for Disease Control and Prevention	National Institute for Viral Disease Control and Prevention, China CDC	Wei Sun, Kai Nie, Qi Liang, Yenan Feng, Xinfa Pei, Xiang Zhao, Ming Yang, Zhixiao Chen, Cao Chen	2022-02-15
hCoV-19/Heilongjiang/IVDC-HEB-252/2021	betacoronavirus	EPI_ISL_9910203	2021-1-21	Asia	China	Heilongjiang	Harbin	Asia	China	Heilongjiang	low altitude	genome	29833	Human	55	Male	B.1.1	GR	Heilongjiang Center for Disease Control and Prevention	National Institute for Viral Disease Control and Prevention, China CDC	Wei Sun, Kai Nie, Qi Liang, Yenan Feng, Xinfa Pei, Xiang Zhao, Ming Yang, Zhixiao Chen, Cao Chen	2022-02-15
hCoV-19/Heilongjiang/IVDC-HEB-253/2021	betacoronavirus	EPI_ISL_9910204	2021-1-13	Asia	China	Heilongjiang	Harbin	Asia	China	Heilongjiang	low altitude	genome	29824	Human	38	Male	B.1.1	GR	Heilongjiang Center for Disease Control and Prevention	National Institute for Viral Disease Control and Prevention, China CDC	Wei Sun, Kai Nie, Qi Liang, Yenan Feng, Xinfa Pei, Xiang Zhao, Ming Yang, Zhixiao Chen, Cao Chen	2022-02-15
hCoV-19/Heilongjiang/IVDC-HEB-256/2021	betacoronavirus	EPI_ISL_9910207	2021-1-23	Asia	China	Heilongjiang	Harbin	Asia	China	Heilongjiang	low altitude	genome	29813	Human	34	Female	B.1.1	GR	Heilongjiang Center for Disease Control and Prevention	National Institute for Viral Disease Control and Prevention, China CDC	Qi Liang, Kai Nie,He Huang, Xiang Zhao, Xiaohua Zheng, Yenan Feng,Zhixiao Chen	2022-02-15
hCoV-19/Heilongjiang/IVDC-HEB-257/2021	betacoronavirus	EPI_ISL_9910208	2021-1-21	Asia	China	Heilongjiang	Harbin	Asia	China	Heilongjiang	low altitude	genome	29806	Human	19	Male	B.1.1	GR	Heilongjiang Center for Disease Control and Prevention	National Institute for Viral Disease Control and Prevention, China CDC	Qi Liang, Kai Nie,He Huang, Xiang Zhao, Xiaohua Zheng, Yenan Feng,Zhixiao Chen	2022-02-15
hCoV-19/Heilongjiang/IVDC-HEB-260/2021	betacoronavirus	EPI_ISL_9910211	2021-1-30	Asia	China	Heilongjiang	Harbin	Asia	China	Heilongjiang	low altitude	genome	29795	Human	31	Male	B.1.1.7	GRY	Heilongjiang Center for Disease Control and Prevention	National Institute for Viral Disease Control and Prevention, China CDC	Ming Yang, Kai Nie, Qi Liang, Xiang Zhao, Li Chen, Cao Chen, Zhixiao Chen, Yenan Feng	2022-02-15
hCoV-19/Heilongjiang/IVDC-HEB-261/2021	betacoronavirus	EPI_ISL_9910212	2021-1-22	Asia	China	Heilongjiang	Harbin	Asia	China	Heilongjiang	low altitude	genome	29819	Human	24	Female	B.1.1	GR	Heilongjiang Center for Disease Control and Prevention	National Institute for Viral Disease Control and Prevention, China CDC	Ming Yang, Kai Nie, Qi Liang, Xiang Zhao, Li Chen, Cao Chen, Zhixiao Chen, Yenan Feng	2022-02-15
hCoV-19/Heilongjiang/IVDC-HEB-262/2021	betacoronavirus	EPI_ISL_9910213	2021-1-25	Asia	China	Heilongjiang	Harbin	Asia	China	Heilongjiang	low altitude	genome	29801	Human	80	Female	B.1.1.7	GRY	Heilongjiang Center for Disease Control and Prevention	National Institute for Viral Disease Control and Prevention, China CDC	Ming Yang, Kai Nie, Qi Liang, Xiang Zhao, Li Chen, Cao Chen, Zhixiao Chen, Yenan Feng	2022-02-15
hCoV-19/Heilongjiang/IVDC-HEB-263/2021	betacoronavirus	EPI_ISL_9910214	2021-02-01	Asia	China	Heilongjiang	Harbin	Asia	China	Heilongjiang	low altitude	genome	29829	Human	45	Female	B.1.1	GR	Heilongjiang Center for Disease Control and Prevention	National Institute for Viral Disease Control and Prevention, China CDC	Ming Yang, Kai Nie, Qi Liang, Xiang Zhao, Li Chen, Cao Chen, Zhixiao Chen, Yenan Feng	2022-02-15
hCoV-19/Heilongjiang/IVDC-HEB-264/2021	betacoronavirus	EPI_ISL_9910215	2021-1-29	Asia	China	Heilongjiang	Harbin	Asia	China	Heilongjiang	low altitude	genome	29816	Human	52	Female	B.1.1	GR	Heilongjiang Center for Disease Control and Prevention	National Institute for Viral Disease Control and Prevention, China CDC	Ming Yang, Kai Nie, Qi Liang, Zhixiao Chen, Li Chen, Yenan Feng, Xiang Zhao	2022-02-15
hCoV-19/Heilongjiang/IVDC-HEB-265/2021	betacoronavirus	EPI_ISL_9910216	2021-02-01	Asia	China	Heilongjiang	Harbin	Asia	China	Heilongjiang	low altitude	genome	29820	Human	29	Female	B.1.1	GR	Heilongjiang Center for Disease Control and Prevention	National Institute for Viral Disease Control and Prevention, China CDC	Ming Yang, Kai Nie, Qi Liang, Zhixiao Chen, Li Chen, Yenan Feng, Xiang Zhao	2022-02-15
hCoV-19/Heilongjiang/IVDC-HEB-266/2021	betacoronavirus	EPI_ISL_9910217	2021-2-2	Asia	China	Heilongjiang	Harbin	Asia	China	Heilongjiang	low altitude	genome	29819	Human	33	Male	B.1.1	O	Heilongjiang Center for Disease Control and Prevention	National Institute for Viral Disease Control and Prevention, China CDC	Ming Yang, Kai Nie, Qi Liang, Zhixiao Chen, Li Chen, Yenan Feng, Xiang Zhao	2022-02-15
hCoV-19/Heilongjiang/IVDC-HEB-268/2021	betacoronavirus	EPI_ISL_9910219	2021-1-30	Asia	China	Heilongjiang	Harbin	Asia	China	Heilongjiang	low altitude	genome	29843	Human	31	Male	B.1.1.7	GR	Heilongjiang Center for Disease Control and Prevention	National Institute for Viral Disease Control and Prevention, China CDC	Yanling Yu, Kai Nie, Qi Liang, Yenan Feng, Ming Yang, Xiang Zhao, Zhixiao Chen, Cao Chen	2022-02-15
hCoV-19/Heilongjiang/IVDC-HEB-269/2021	betacoronavirus	EPI_ISL_9910220	2021-1-28	Asia	China	Heilongjiang	Harbin	Asia	China	Heilongjiang	low altitude	genome	29846	Human	62	Female	B.1.1	GR	Heilongjiang Center for Disease Control and Prevention	National Institute for Viral Disease Control and Prevention, China CDC	Yanling Yu, Kai Nie, Qi Liang, Yenan Feng, Ming Yang, Xiang Zhao, Zhixiao Chen, Cao Chen	2022-02-15
hCoV-19/Heilongjiang/IVDC-HEB-270/2021	betacoronavirus	EPI_ISL_9910221	2021-2-7	Asia	China	Heilongjiang	Harbin	Asia	China	Heilongjiang	low altitude	genome	29833	Human	49	Male	B.1.1	GR	Heilongjiang Center for Disease Control and Prevention	National Institute for Viral Disease Control and Prevention, China CDC	Qi Liang, Kai Nie,Ming Yang, Xiang Zhao, He Huang, Yenan Feng,Zhixiao Chen, Cao Chen	2022-02-15
hCoV-19/Heilongjiang/IVDC-HEB-275/2021	betacoronavirus	EPI_ISL_9910226	2021-1-24	Asia	China	Heilongjiang	Harbin	Asia	China	Heilongjiang	low altitude	genome	29831	Human	20	Male	B.1.1	GR	Heilongjiang Center for Disease Control and Prevention	National Institute for Viral Disease Control and Prevention, China CDC	Qi Liang, Kai Nie,Ming Yang, Yenan Feng, He Huang, Xiang Zhao,Yu Lan, Zhixiao Chen	2022-02-15
hCoV-19/Heilongjiang/IVDC-HEB-276/2021	betacoronavirus	EPI_ISL_9910227	2021-1-25	Asia	China	Heilongjiang	Harbin	Asia	China	Heilongjiang	low altitude	genome	29817	Human	45	Female	B.1.1	GR	Heilongjiang Center for Disease Control and Prevention	National Institute for Viral Disease Control and Prevention, China CDC	Qi Liang, Kai Nie,Ming Yang, Xiang Zhao, He Huang, Yenan Feng,Zhixiao Chen, Cao Chen	2022-02-15
hCoV-19/Heilongjiang/IVDC-HEB-277/2021	betacoronavirus	EPI_ISL_9910228	2021-9-24	Asia	China	Heilongjiang	Harbin	Asia	China	Heilongjiang	low altitude	genome	29889	Human	49	Female	B.1.617.2	GK	Heilongjiang Center for Disease Control and Prevention	National Institute for Viral Disease Control and Prevention, China CDC	Qi Liang, Ji Wang, Xin Chen, Peihua Niu, Lu Tang, Yenan Feng, Zhixiao Chen, Cao Chen, Xiang Zhao	2022-02-15
hCoV-19/Heilongjiang/IVDC-HEB-281/2021	betacoronavirus	EPI_ISL_9910233	2021-9-22	Asia	China	Heilongjiang	Harbin	Asia	China	Heilongjiang	low altitude	genome	29888	Human	48	Female	B.1.617.2	GK	Heilongjiang Center for Disease Control and Prevention	National Institute for Viral Disease Control and Prevention, China CDC	Qi Liang, Ji Wang, Xin Chen, Peihua Niu, Lu Tang, Yenan Feng, Zhixiao Chen, Cao Chen, Xiang Zhao	2022-02-15
hCoV-19/Heilongjiang/IVDC-HEB-282/2021	betacoronavirus	EPI_ISL_9910234	2021-9-22	Asia	China	Heilongjiang	Harbin	Asia	China	Heilongjiang	low altitude	genome	29886	Human	48	Male	B.1.617.2	GK	Heilongjiang Center for Disease Control and Prevention	National Institute for Viral Disease Control and Prevention, China CDC	Qi Liang, Ji Wang, Xin Chen, Peihua Niu, Lu Tang, Yenan Feng, Zhixiao Chen, Cao Chen, Xiang Zhao	2022-02-15
hCoV-19/Heilongjiang/IVDC-HEB-283/2021	betacoronavirus	EPI_ISL_9910235	2021-9-22	Asia	China	Heilongjiang	Harbin	Asia	China	Heilongjiang	low altitude	genome	29887	Human	69	Male	B.1.617.2	GK	Heilongjiang Center for Disease Control and Prevention	National Institute for Viral Disease Control and Prevention, China CDC	Qi Liang, Ji Wang, Xin Chen, Peihua Niu, Lu Tang, Yenan Feng, Zhixiao Chen, Cao Chen, Xiang Zhao	2022-02-15
hCoV-19/Heilongjiang/IVDC-HEB-287/2021	betacoronavirus	EPI_ISL_9910239	2021-09-23	Asia	China	Heilongjiang	Harbin	Asia	China	Heilongjiang	low altitude	genome	29862	Human	26	Male	B.1.617.2	GK	Heilongjiang Center for Disease Control and Prevention	National Institute for Viral Disease Control and Prevention, China CDC	Qi Liang, Ji Wang, Xin Chen, Peihua Niu, Lu Tang, Yenan Feng, Zhixiao Chen, Xiang Zhao	2022-02-15
hCoV-19/Heilongjiang/IVDC-HEB-290/2021	betacoronavirus	EPI_ISL_9910242	2021-9-22	Asia	China	Heilongjiang	Harbin	Asia	China	Heilongjiang	low altitude	genome	29862	Human	43	Female	B.1.617.2	GK	Heilongjiang Center for Disease Control and Prevention	National Institute for Viral Disease Control and Prevention, China CDC	Qi Liang, Ji Wang, Xin Chen, Peihua Niu, Lu Tang, Yenan Feng, Zhixiao Chen, Xiang Zhao	2022-02-15
hCoV-19/Heilongjiang/IVDC-HEB-291/2021	betacoronavirus	EPI_ISL_9910243	2021-9-26	Asia	China	Heilongjiang	Harbin	Asia	China	Heilongjiang	low altitude	genome	29847	Human	50	Male	B.1.617.2	GK	Heilongjiang Center for Disease Control and Prevention	National Institute for Viral Disease Control and Prevention, China CDC	Qi Liang, Peihua Niu, Jing Song, Ji Wang, Ming Yang, Zhixiao Chen, Xiang Zhao, Yenan Feng	2022-02-15
hCoV-19/Heilongjiang/IVDC-HEB-293/2021	betacoronavirus	EPI_ISL_9910245	2021-09-25	Asia	China	Heilongjiang	Harbin	Asia	China	Heilongjiang	low altitude	genome	29826	Human	59	Female	B.1.617.2	GK	Heilongjiang Center for Disease Control and Prevention	National Institute for Viral Disease Control and Prevention, China CDC	Qi Liang, Peihua Niu, Jing Song, Ji Wang, Ming Yang, Zhixiao Chen, Xiang Zhao, Yenan Feng	2022-02-15
hCoV-19/Heilongjiang/IVDC-HEB-297/2021	betacoronavirus	EPI_ISL_9910249	2021-9-22	Asia	China	Heilongjiang	Harbin	Asia	China	Heilongjiang	low altitude	genome	29829	Human	12	Female	B.1.617.2	GK	Heilongjiang Center for Disease Control and Prevention	National Institute for Viral Disease Control and Prevention, China CDC	Qi Liang, Peihua Niu, Jing Song, Ji Wang, Ming Yang, Zhixiao Chen, Xiang Zhao, Yenan Feng	2022-02-15
hCoV-19/Heilongjiang/IVDC-HEB-299/2021	betacoronavirus	EPI_ISL_9910251	2021-9-21	Asia	China	Heilongjiang	Harbin	Asia	China	Heilongjiang	low altitude	genome	29853	Human	56	Male	B.1.617.2	GK	Heilongjiang Center for Disease Control and Prevention	National Institute for Viral Disease Control and Prevention, China CDC	Qi Liang, Peihua Niu, Jing Song, Ji Wang, Ming Yang, Zhixiao Chen, Xiang Zhao, Yenan Feng	2022-02-15
hCoV-19/Heilongjiang/IVDC-HEB-300/2021	betacoronavirus	EPI_ISL_9910252	2021-09-21	Asia	China	Heilongjiang	Harbin	Asia	China	Heilongjiang	low altitude	genome	29863	Human	11	Male	B.1.617.2	GK	Heilongjiang Center for Disease Control and Prevention	National Institute for Viral Disease Control and Prevention, China CDC	Qi Liang, Peihua Niu, Jing Song, Ji Wang, Ming Yang, Zhixiao Chen, Xiang Zhao, Yenan Feng	2022-02-15
hCoV-19/Heilongjiang/IVDC-HEB-301/2021	betacoronavirus	EPI_ISL_9910253	2021-9-26	Asia	China	Heilongjiang	Harbin	Asia	China	Heilongjiang	low altitude	genome	29825	Human	61	Female	B.1.617.2	GK	Heilongjiang Center for Disease Control and Prevention	National Institute for Viral Disease Control and Prevention, China CDC	Qi Liang, Peihua Niu, Jing Song, Ji Wang, Ming Yang, Zhixiao Chen, Xiang Zhao, Yenan Feng	2022-02-15
hCoV-19/Heilongjiang/IVDC-HEB-303/2021	betacoronavirus	EPI_ISL_9910255	2021-9-26	Asia	China	Heilongjiang	Harbin	Asia	China	Heilongjiang	low altitude	genome	29851	Human	8	Male	B.1.617.2	GK	Heilongjiang Center for Disease Control and Prevention	National Institute for Viral Disease Control and Prevention, China CDC	Qi Liang, Peihua Niu, Jing Song, Ji Wang, Ming Yang, Zhixiao Chen, Xiang Zhao, Yenan Feng	2022-02-15
hCoV-19/Heilongjiang/IVDC-HEB-314/2021	betacoronavirus	EPI_ISL_9910266	2021-09-28	Asia	China	Heilongjiang	Harbin	Asia	China	Heilongjiang	low altitude	genome	29856	Human	32	Female	B.1.617.2	GK	Heilongjiang Center for Disease Control and Prevention	National Institute for Viral Disease Control and Prevention, China CDC	Lu Tang, Ji Wang, Qi Liang, Yenan Feng, Xiaohua Zheng, Peihua Niu, Xiang Zhao, Cao Chen	2022-02-15
hCoV-19/Heilongjiang/IVDC-HEB-316/2021	betacoronavirus	EPI_ISL_9910268	2021-09-29	Asia	China	Heilongjiang	Harbin	Asia	China	Heilongjiang	low altitude	genome	29888	Human	73	Female	B.1.617.2	GK	Heilongjiang Center for Disease Control and Prevention	National Institute for Viral Disease Control and Prevention, China CDC	Ming Yang, Peihua Niu, Qi Liang, Yenan Feng, Li Chen, Ji Wang, Zhixiao Chen, Yu Lan, Xiang Zhao	2022-02-15
hCoV-19/Heilongjiang/IVDC-HEB-320/2021	betacoronavirus	EPI_ISL_9910272	2021-09-29	Asia	China	Heilongjiang	Harbin	Asia	China	Heilongjiang	low altitude	genome	29890	Human	22	Male	B.1.617.2	GK	Heilongjiang Center for Disease Control and Prevention	National Institute for Viral Disease Control and Prevention, China CDC	Ming Yang, Peihua Niu, Qi Liang, Yenan Feng, Li Chen, Ji Wang, Zhixiao Chen, Yu Lan, Xiang Zhao	2022-02-15
hCoV-19/Heilongjiang/IVDC-HEB-330/2021	betacoronavirus	EPI_ISL_9910282	2021-9-28	Asia	China	Heilongjiang	Harbin	Asia	China	Heilongjiang	low altitude	genome	29861	Human	5	Male	B.1.617.2	GK	Heilongjiang Center for Disease Control and Prevention	National Institute for Viral Disease Control and Prevention, China CDC	Qi Liang, Ji Wang, Xinfa Pei, Yenan Feng, Lu Tang, Peihua Niu, Xiang Zhao, Zhixiao Chen, Cao Chen	2022-02-15
hCoV-19/Heilongjiang/IVDC-HEB-333/2021	betacoronavirus	EPI_ISL_9910285	2021-9-27	Asia	China	Heilongjiang	Harbin	Asia	China	Heilongjiang	low altitude	genome	29863	Human	28	Female	B.1.617.2	GK	Heilongjiang Center for Disease Control and Prevention	National Institute for Viral Disease Control and Prevention, China CDC	Jun Xu, Ji Wang, Xiaohua Zheng, Peihua Niu, Lu Tang, Xiang Zhao, Cao Chen, Yenan Feng, Zhixiao Chen	2022-02-15
hCoV-19/Heilongjiang/IVDC-HEB-337/2021	betacoronavirus	EPI_ISL_9910289	2021-09-26	Asia	China	Heilongjiang	Harbin	Asia	China	Heilongjiang	low altitude	genome	29890	Human	50	Female	B.1.617.2	GK	Heilongjiang Center for Disease Control and Prevention	National Institute for Viral Disease Control and Prevention, China CDC	Qi Liang, Peihua Niu, Shan Hui, Yenan Feng, Ming Yang, Ji Wang, Xiang Zhao, Yu Lan, Zhixiao Chen	2022-02-15
hCoV-19/Heilongjiang/IVDC-HEB-339/2021	betacoronavirus	EPI_ISL_9910291	2021-9-26	Asia	China	Heilongjiang	Harbin	Asia	China	Heilongjiang	low altitude	genome	29891	Human	35	Female	B.1.617.2	GK	Heilongjiang Center for Disease Control and Prevention	National Institute for Viral Disease Control and Prevention, China CDC	Qi Liang, Peihua Niu, Shan Hui, Yenan Feng, Ming Yang, Ji Wang, Xiang Zhao, Yu Lan, Zhixiao Chen	2022-02-15
hCoV-19/Heilongjiang/IVDC-HEB-340/2021	betacoronavirus	EPI_ISL_9910292	2021-9-27	Asia	China	Heilongjiang	Harbin	Asia	China	Heilongjiang	low altitude	genome	29891	Human	51	Female	B.1.617.2	GK	Heilongjiang Center for Disease Control and Prevention	National Institute for Viral Disease Control and Prevention, China CDC	Qi Liang, Peihua Niu, Shan Hui, Yenan Feng, Ming Yang, Ji Wang, Xiang Zhao, Yu Lan, Zhixiao Chen	2022-02-15
hCoV-19/Shaanxi/IVDC-560/2022	betacoronavirus	EPI_ISL_11873923	2022-03-05	Asia	China	Shaanxi	Xian	Asia	China	Shaanxi	low altitude	genome	29831	Human	48	Male	BA.2.2	GRA	Shaanxi Provincial Center for Disease Control and Prevention	National Institute for Viral Disease Control and Prevention, China CDC	Shen Li, Xiang Zhao, Yao Meng, Zhixiao Chen, Bin Chen, Yenan Feng, Xuan Feng, Lei Zhang, Yanhua Du, Jing Wei, Yu Lan, Jing Xu, Ping Ma, Luyuan Guan, Hua Li, Hailong Chen, Rui Wu, Chaofeng Ma, Pengbo Yu	2022-04-08
hCoV-19/Hubei/IVDC-553/2022	betacoronavirus	EPI_ISL_11873916	2022-02-21	Asia	China	Hubei	Wuhan	Asia	China	Hubei	low altitude	genome	29716	Human	53	Female	AY.122	GRA	Hubei Provincial Center for Disease Control and Prevention	National Institute for Viral Disease Control and Prevention, China CDC	Bin Fang, Kai Nie, Linlin Liu, Yenan Feng, Xiao Yu, Zhixiao Chen, Xiaolu Zhang, Xianfeng Zhang, Faxian Zhan, Xiang Li, Guojun Ye, Yating Zhang, Cong Liu, Xixiang Huo, Junqiang Xu, Yongzhong Jiang.	2022-04-08
hCoV-19/Chongqing/210050/2021	betacoronavirus	EPI_ISL_1970347	2021-04-22	Asia	China	Chongqing		Asia	China	Chongqing	low altitude	genome	29837	Human	29	Male	B.1.617.2	GK	Chongqing Yuzhong District Center For Disease Control And Prevention	Chongqing Municipal Center for Disease Control and Prevention	Sheng Ye, Yun Tang, Yuyue Luo , Zhen Yu, Yingbing Zhou , Hua Ling , Jiaqi Li , Zhangping Tan, Mingyue Wang, Shuang Chen, Wenge Tang, Rong Rong	2021-05-09
hCoV-19/Anhui/WHCDC-001/2021	betacoronavirus	EPI_ISL_12901913	2021-07-27	Asia	China	Anhui	Wuhu	Asia	China	Anhui	low altitude	genome	29890	Human	38	Male	AY.122	GK	Wuhu Center for Disease Control and Prevention	Wuhu Center for Disease Control and Prevention	Gongfei Wang	2022-05-25
hCoV-19/Lu'an/5003T/2021	betacoronavirus	EPI_ISL_2131805	2021-05-13	Asia	China	Anhui		Asia	China	Lu'an	low altitude	genome	29846	Human	29	Female	B.1.1.317	GR	Microbiology Department, Lu`an Center for Disease Control and Prevention	Microbiology Department, Lu`an Center for Disease Control and Prevention	Chen Zhichao, Gao Dawei, Yang Wei, Chong Hongwei, Zhang Feng, Zhang Limei, Zhang Qin, Zhu Rui, Li Zhaoyang, Fan Yuzhen	2021-05-17
hCoV-19/Tianjin/IVDC-554/2022	betacoronavirus	EPI_ISL_11873917	2022-02-26	Asia	China	Tianjin	Binhai New District	Asia	China	Tianjin	low altitude	genome	29764	Human	34	Female	BA.2.3.2	GRA	Tianjin Centers for Disease Control and Prevention	National Institute for Viral Disease Control and Prevention, China CDC	Xiaoyan Li , Kai Nie, Ming Zou, Yenan Feng, Baolu Zheng, Xiang Zhao, Xin Gao, Yanzhen Han, Zhichao Zhuang, Yue Lei, Zhaolin Tan, Aiping Yu	2022-04-08
