# Supplementary material for: Influence of Environmental Factors and Genome Diversity on Cumulative COVID-19 Cases in the Highland Region of China: Comparative Correlational Study
Source: Interact J Med Res. 2024 Mar 25;13:e43585. doi: 10.2196/43585 (PMC10964983; doi:10.2196/43585)
Supplement: Multimedia Appendix 6 [file ijmr_v13i1e43585_app6.xlsx]

## Sheet: Sheet1
Multimedia Appendix 6. One-Sample Kolmogorov-Smirnov Test for each variable
		total_confirm	normalized_cases	altitude	avgtempC	sunHour	uvIndex	windspeedMiles	humidity	pressure	AQI	PM2.5	PM10	SO2	NO2	O3	CO
N		9867	9867	9867	9867	9867	9867	9867	9867	9867	9867	9867	9867	9867	9867	9867	9867
Normal Parametersa,b	Mean	5564.72	4.49257	1024.59	14.9486	9.7892	2.73018	6.06613	61.3948	1014.95	48.5353	27.4308	49.2442	7.78419	23.4218	54.1119	0.691561
	Std. Deviation	15962.5	10.748	1303.2	9.80391	2.43111	0.879527	2.38491	18.7464	9.03576	35.8827	24.4321	50.1651	4.26571	14.9488	29.6216	0.327891
Most Extreme Differences	Absolute	0.455	0.437	0.392	0.076	0.101	0.17	0.143	0.083	0.075	0.105	0.153	0.168	0.113	0.081	0.037	0.118
	Positive	0.455	0.437	0.392	0.05	0.101	0.17	0.143	0.042	0.075	0.105	0.153	0.137	0.113	0.081	0.03	0.118
	Negative	-0.364	-0.338	-0.219	-0.076	-0.069	-0.144	-0.076	-0.083	-0.041	-0.094	-0.14	-0.168	-0.058	-0.067	-0.037	-0.069
Test Statistic		0.455	0.437	0.392	0.076	0.101	0.17	0.143	0.083	0.075	0.105	0.153	0.168	0.113	0.081	0.037	0.118
Asymp. Sig. (2-tailed)c		0	0	0	<.001	<.001	0	0	<.001	<.001	<.001	0	0	0	<.001	<.001	0
a Test distribution is Normal.
b Calculated from data.
c Lilliefors Significance Correction.
d Lilliefors' method based on 10000 Monte Carlo samples with starting seed 2000000.
