# Supplementary material for: Influence of Environmental Factors and Genome Diversity on Cumulative COVID-19 Cases in the Highland Region of China: Comparative Correlational Study
Source: Interact J Med Res. 2024 Mar 25;13:e43585. doi: 10.2196/43585 (PMC10964983; doi:10.2196/43585)
Supplement: Multimedia Appendix 7 [file ijmr_v13i1e43585_app7.xlsx]

## Sheet: Sheet1
Multimedia Appendix 7. Spearman's correlation analysis of meteorological factors and air quality factors with COVID-19 confirmed cases at high-altitude and low-altitude regions
Highland (correlation coefficient)
Correlation coefficient	total_confirm	avgtempC	sunHour	uvIndex	windspeedMiles	humidity	pressure	total_confirm	AQI	PM2.5	PM10	SO2	NO2	O3	CO
total_confirm	1	-0.099***	-0.186***	-0.087***	0.3888***	0.023	-0.011
avgtempC		1	.526***	.898***	.250***	-.413***	-.836***
sunHour			1	.516***	0.039	-.367***	-.513***
uvIndex				1	.204***	-.369***	-.764***
windspeedMiles					1	-.267***	-.343***
humidity						1	.482***
pressure							1
total_confirm								1	-0.032	0.106***	0.128***	0.059	0.081*	0.157***	0.04
AQI									1	0.023	0.083*	-0.029	-0.044	0.221***	-0.078*
PM2.5										1	0.935***	0.775***	0.632***	0.011	0.778***
PM10											1	0.707**	0.636***	0.116***	0.646***
SO2												1	0.744***	-0.136***	0.851***
NO2													1	-0.253***	0.701***
O3														1	-0.271***
CO															1
Lowland (correlation coefficient)
total_confirm	1	-0.033	-0.014	-0.025	-0.039	0.02	-0.009
avgtempC		1	0.740***	0.976***	0.081	0.38***	-0.929***
sunHour			1	0.801***	0.205***	-0.140***	-0.738***
uvIndex				1	0.065	0.251***	-0.902***
windspeedMiles					1	-0.132***	-0.125***
humidity						1	-0.385***
pressure							1
total_confirm								1	-0.084*	0.117***	-0.039	0.037	0.141***	0.026	0.238***
AQI									1	0.942***	0.962***	0.743***	0.754***	-0.436***	0.676***
PM2.5										1	0.877***	0.670***	0.744***	-0.552***	0.775***
PM10											1	0.797**	0.788***	-0.414***	0.565***
SO2												1	0.796***	-0.332***	0.447***
NO2													1	-0.560***	0.610***
O3														1	-0.496***
CO															1
a***. Correlation is significant at the 0.001 level (2-tailed).
b**. Correlation is significant at the 0.01 level (2-tailed).
c*. Correlation is significant at the 0.05 level (2-tailed).
Highland (p value)
Correlation coefficient	total_confirm	avgtempC	sunHour	uvIndex	windspeedMiles	humidity	pressure	total_confirm	AQI	PM2.5	PM10	SO2	NO2	O3	CO
total_confirm	0	0.00292883	2.07104e-08	0.00938692	1.45901e-33	0.495655	0.737009
avgtempC		0	7.42306e-65	5.82009330800988e-321	3.01678e-14	2.93853e-38	1.19883e-235
sunHour			0	2.70658e-62	0.24696	5.62535e-30	2.5826e-61
uvIndex				0	6.35044e-10	2.12303e-30	1.08009e-172
windspeedMiles					0	4.25129e-16	3.52963e-26
humidity						0	2.26897e-53
pressure							0
total_confirm								0	0.343192	0.0015256	0.000115502	0.0767729	0.0146821	2.37358e-06	0.226352
AQI									0	0.489859	0.0132512	0.381656	0.183461	2.40993e-11	0.0201092
PM2.5										0	0	1.33019e-180	4.52154e-101	0.732107	3.39088e-183
PM10											0	1.37341e-136	5.26762e-103	0.000524592	3.3429e-107
SO2												0	4.19446e-159	4.23182e-05	4.41334e-252
NO2													0	1.33593e-14	2.67005e-133
O3														0	1.27443e-16
CO															0
Lowland (p value)
total_confirm	0	0.317792	0.674219	0.448379	0.240842	0.544319	0.778296
avgtempC		0	4.48331e-156	0	0.0148451	3.69033e-32	0
sunHour			0	5.73043e-202	5.37661e-10	2.71453e-05	6.0378e-155
uvIndex				0	0.053043	2.26085e-14	0
windspeedMiles					0	7.80045e-05	0.00016507
humidity						0	4.17566e-33
pressure							0
total_confirm								0	0.015242	0.000518835	0.262935	0.237049	5.02337e-05	0.550815	9.68009e-13
AQI									0	0	0	9.92117e-157	4.81361e-163	1.678e-41	3.94356e-118
PM2.5										0	7.68965e-285	4.67783e-117	2.87535e-157	2.5742e-71	4.99995e-178
PM10											0	5.49479e-196	1.00456e-188	1.50285e-37	4.09061e-75
SO2												0	5.41198e-195	1.28987e-23	2.78963e-44
NO2													0	1.60994e-72	3.60784e-90
O3														0	5.17582e-55
CO															0
