# Supplementary material for: Influence of Environmental Factors and Genome Diversity on Cumulative COVID-19 Cases in the Highland Region of China: Comparative Correlational Study
Source: Interact J Med Res. 2024 Mar 25;13:e43585. doi: 10.2196/43585 (PMC10964983; doi:10.2196/43585)
Supplement: Multimedia Appendix 8 [file ijmr_v13i1e43585_app8.xlsx]

## Sheet: Sheet1
Mutimedia Appendix 8. Spearman's correlation analysis of environmental factors and mutation frequency in high and low altitude groups.
Mutation	ORFs	mutation frequency in higth altitude	mutation frequency in low altitude	Temperature	Temperature pvalue	Relative humidity	Relative humidity pvalue	Wind speed	Wind speed pvalue	Sun hour	Sun hour pvalue	UV index	UV index pvalue	Atmospheric pressure	Atmospheric pressure pvalue	Altitude	Altitude pvalue
C28695T	N		-0.106667	-0.39***	2.4614e-10	-0.15	0.0194868	0.19**	0.00301374	-0.12	0.0494845	-0.4***	7.48674e-11	0.32***	1.96616e-07	-0.09	0.138562
C28367T	N		-0.116667	-0.4***	8.74678e-11	-0.18**	0.00401766	0.2**	0.00176045	-0.08	0.188554	-0.41***	2.21802e-11	0.31***	5.59022e-07	-0.05	0.395554
C29025T	N	-0.24		-0.23***	0.000280787	-0.21**	0.00100461	0.04	0.492579	-0.05	0.473646	-0.24***	0.000162162	0.1	0.114004	0.24***	0.000165762
G28881A	N	-0.02	-0.283333	-0.14	0.0306204	-0.11	0.0713736	-0.1	0.135285	-0.08	0.190334	-0.16**	0.00980724	-0.02	0.727852	0.43***	9.21565e-13
G28882A	N	-0.02	-0.283333	-0.14	0.0306204	-0.11	0.0713736	-0.1	0.135285	-0.08	0.190334	-0.16**	0.00980724	-0.02	0.727852	0.43***	9.21565e-13
G28883C	N	-0.02	-0.283333	-0.14	0.0306204	-0.11	0.0713736	-0.1	0.135285	-0.08	0.190334	-0.16**	0.00980724	-0.02	0.727852	0.43***	9.21565e-13
C28854T	N	-0.313333		-0.24***	0.000152673	-0.12	0.0608499	-0.03	0.601444	-0.11	0.0954732	-0.27***	2.10237e-05	0.1	0.117437	0.33***	1.06367e-07
G29427A	N	-0.336667	-0.0266667	-0.21***	0.000663061	-0.03	0.692574	-0.23***	0.000272059	-0.09	0.181403	-0.24***	0.000103733	0.1	0.105284	0.53***	3.14634e-19
G28916T	N	-0.0266667	-0.486667	-0.24***	0.000116847	-0.09	0.180197	-0.17**	0.00678595	-0.07	0.259762	-0.27***	1.90191e-05	0.16	0.0136155	0.46***	1.1032e-14
C28093T	ORF8		-0.13	-0.41***	1.10289e-11	-0.2**	0.0012245	0.2**	0.00191864	-0.06	0.373597	-0.42***	5.67719e-12	0.32***	3.34683e-07	-0.01	0.825139
C27874T	ORF7b	-0.0266667	-0.49	-0.23***	0.000206999	-0.08	0.227883	-0.16	0.0142742	-0.08	0.212521	-0.26***	2.68219e-05	0.14	0.0230347	0.46***	2.8446e-14
C27739T	ORF7a	-0.333333	-0.0266667	-0.21***	0.000978251	-0.05	0.471489	-0.22***	0.00042848	-0.06	0.33785	-0.23***	0.000331842	0.11	0.0988288	0.52***	1.44202e-18
C27527T	ORF7a		-0.42	-0.35***	1.00047e-08	-0.06	0.333457	-0.26***	2.45543e-05	-0.08	0.190841	-0.37***	2.62449e-09	0.24***	0.000184038	0.52***	2.98773e-18
C25546T	ORF3a		-0.106667	-0.39***	2.4614e-10	-0.15	0.0194868	0.19**	0.00301374	-0.12	0.0494845	-0.4***	7.48674e-11	0.32***	1.96616e-07	-0.09	0.138562
G25775T	ORF3a	-0.256667		-0.16	0.0114441	-0.16	0.011468	-0.02	0.774288	-0.09	0.143559	-0.19**	0.00245926	0.01	0.910449	0.29***	4.5433e-06
G25563T	ORF3a	-0.313333	-0.00333333	-0.24***	0.000169206	-0.11	0.0709379	-0.03	0.601082	-0.1	0.101071	-0.26***	2.40514e-05	0.1	0.109963	0.34***	6.10344e-08
T22020C	S		-0.113333	-0.4***	1.016e-10	-0.17**	0.00749673	0.2**	0.00191421	-0.11	0.0919228	-0.41***	2.63452e-11	0.32***	2.65792e-07	-0.07	0.277652
G25352T	S	-0.00666667	-0.116667	-0.4***	4.27394e-11	-0.2**	0.00154644	0.18**	0.00410358	-0.07	0.259278	-0.41***	1.15591e-11	0.32***	2.2753e-07	-0.03	0.60993
C23604A	S	-0.02	-0.11	-0.41***	3.20068e-11	-0.23***	0.000195362	0.18**	0.00397474	-0.03	0.625944	-0.41***	1.80989e-11	0.31***	4.2832e-07	0	0.940355
A23063T	S	-0.02	-0.116667	-0.41***	1.12795e-11	-0.27***	2.10372e-05	0.18**	0.00354366	-0.02	0.78115	-0.42***	9.17862e-12	0.34***	5.74434e-08	-0.02	0.737852
C22323T	S	-0.306667		-0.24***	0.000181364	-0.13	0.0428542	-0.02	0.738874	-0.1	0.103583	-0.26***	2.61577e-05	0.09	0.146313	0.32***	3.1613e-07
C18463A	ORF1b	-0.103333		-0.37***	1.45185e-09	-0.16**	0.0098717	0.18**	0.00357908	-0.12	0.0659131	-0.38***	3.51576e-10	0.32***	1.76779e-07	-0.11	0.0958398
A17654G	ORF1b		-0.106667	-0.39***	2.4614e-10	-0.15	0.0194868	0.19**	0.00301374	-0.12	0.0494845	-0.4***	7.48674e-11	0.32***	1.96616e-07	-0.09	0.138562
G16795T	ORF1b	-0.0166667	-0.103333	-0.4***	9.46397e-11	-0.19**	0.00260821	0.19**	0.00276017	-0.08	0.236556	-0.4***	4.53219e-11	0.32***	3.03231e-07	-0.04	0.508407
G17019T	ORF1b	-0.256667		-0.16	0.0114441	-0.16	0.011468	-0.02	0.774288	-0.09	0.143559	-0.19**	0.00245926	0.01	0.910449	0.29***	4.5433e-06
C20320T	ORF1b	-0.336667	-0.0266667	-0.22***	0.000484878	-0.03	0.637023	-0.22***	0.000401304	-0.08	0.214263	-0.25***	8.32091e-05	0.11	0.0808021	0.53***	5.08034e-19
C19220T	ORF1b	-0.0266667	-0.49	-0.23***	0.000206999	-0.08	0.227883	-0.16	0.0142742	-0.08	0.212521	-0.26***	2.68219e-05	0.14	0.0230347	0.46***	2.8446e-14
G2527T	ORF1a		-0.106667	-0.39***	2.4614e-10	-0.15	0.0194868	0.19**	0.00301374	-0.12	0.0494845	-0.4***	7.48674e-11	0.32***	1.96616e-07	-0.09	0.138562
G3483T	ORF1a		-0.106667	-0.39***	2.4614e-10	-0.15	0.0194868	0.19**	0.00301374	-0.12	0.0494845	-0.4***	7.48674e-11	0.32***	1.96616e-07	-0.09	0.138562
A3249C	ORF1a		-0.116667	-0.4***	8.74678e-11	-0.18**	0.00401766	0.2**	0.00176045	-0.08	0.188554	-0.41***	2.21802e-11	0.31***	5.59022e-07	-0.05	0.395554
G6671A	ORF1a		-0.123333	-0.41***	3.02525e-11	-0.19**	0.00277266	0.19**	0.0034119	-0.08	0.213007	-0.41***	9.83034e-12	0.32***	2.4245e-07	-0.03	0.585987
C2003T	ORF1a	-0.24		-0.23***	0.000280787	-0.21**	0.00100461	0.04	0.492579	-0.05	0.473646	-0.24***	0.000162162	0.1	0.114004	0.24***	0.000165762
C7764T	ORF1a	-0.256667	-0.00666667	-0.16	0.0143317	-0.14	0.0256103	-0.03	0.627605	-0.11	0.0935352	-0.19**	0.00278719	0	0.96837	0.3***	1.51559e-06
C6539T	ORF1a	-0.33	-0.0133333	-0.22***	0.000613179	0.02	0.809794	-0.19**	0.00270695	-0.13	0.037983	-0.26***	3.96181e-05	0.1	0.124958	0.47***	2.32143e-15
G11083T	ORF1a	-0.33	-0.0133333	-0.26***	4.78743e-05	-0.1	0.105261	-0.07	0.304451	-0.09	0.137314	-0.28***	8.16864e-06	0.13	0.0437423	0.38***	4.93215e-10
C1191T	ORF1a	-0.333333	-0.0333333	-0.22***	0.000629176	-0.04	0.512607	-0.24***	0.000163351	-0.06	0.383123	-0.23***	0.000211027	0.11	0.0818698	0.53***	1.75449e-19
G1048T	ORF1a		-0.426667	-0.37***	1.41717e-09	-0.09	0.168264	-0.27***	1.28829e-05	-0.08	0.234052	-0.38***	3.6113e-10	0.26***	4.2912e-05	0.51***	4.31853e-18
A11201G	ORF1a	-0.0266667	-0.49	-0.23***	0.000206999	-0.08	0.227883	-0.16	0.0142742	-0.08	0.212521	-0.26***	2.68219e-05	0.14	0.0230347	0.46***	2.8446e-14
C6402T	ORF1a	-0.0266667	-0.49	-0.23***	0.000206999	-0.08	0.227883	-0.16	0.0142742	-0.08	0.212521	-0.26***	2.68219e-05	0.14	0.0230347	0.46***	2.8446e-14
C7124T	ORF1a	-0.0266667	-0.49	-0.23***	0.000206999	-0.08	0.227883	-0.16	0.0142742	-0.08	0.212521	-0.26***	2.68219e-05	0.14	0.0230347	0.46***	2.8446e-14
G4181T	ORF1a	-0.0266667	-0.49	-0.23***	0.000206999	-0.08	0.227883	-0.16	0.0142742	-0.08	0.212521	-0.26***	2.68219e-05	0.14	0.0230347	0.46***	2.8446e-14
G9053T	ORF1a	-0.0266667	-0.49	-0.23***	0.000206999	-0.08	0.227883	-0.16	0.0142742	-0.08	0.212521	-0.26***	2.68219e-05	0.14	0.0230347	0.46***	2.8446e-14
C10029T	ORF1a	-0.0466667	-0.523333	-0.2**	0.00177566	-0.17**	0.00899994	-0.12	0.0499771	0.01	0.913255	-0.22***	0.000446368	0.18**	0.00346689	0.3***	1.20348e-06
C9891T	ORF1a	-0.63	-0.21	-0.04	0.541125	0.07	0.26532	0.16	0.0105374	0.02	0.740984	-0.03	0.609873	0.09	0.163813	-0.3***	1.29869e-06
T11418C	ORF1a	-0.63	-0.21	-0.04	0.541125	0.07	0.26532	0.16	0.0105374	0.02	0.740984	-0.03	0.609873	0.09	0.163813	-0.3***	1.29869e-06
C5184T	ORF1a	-0.63	-0.213333	-0.05	0.429507	0.06	0.356185	0.17**	0.00625352	0.02	0.719518	-0.04	0.521143	0.1	0.109916	-0.3***	1.9895e-06
***, ** stand for 0.001 and 0.01 levels of significance.
