# Supplementary material for: Influence of Environmental Factors and Genome Diversity on Cumulative COVID-19 Cases in the Highland Region of China: Comparative Correlational Study
Source: Interact J Med Res. 2024 Mar 25;13:e43585. doi: 10.2196/43585 (PMC10964983; doi:10.2196/43585)
Supplement: Multimedia Appendix 9 [file ijmr_v13i1e43585_app9.xlsx]

## Sheet: Sheet1
Multimedia Appendex 9. Mutation frequency of nonsynonymous and synonymous mutations between high and low altitude groups in main lineages
Mutation type	pangolin_lineage	mutation	Gene	Low altitude	High altitude
Nonsynonymous	AY.122	G28916T	N	0.977
		C27874T	ORF7b	0.977
		C27527T	ORF7a	0.962
		C19220T	ORF1b	0.977
		G1048T	ORF1a	0.977
		A11201G		0.977
		C6402T		0.977
		C7124T		0.977
		G4181T		0.977
		G9053T		0.977
		C10029T		1
	B.1.617.2	C9891T	ORF1a	0.873	0.994
		T11418C		0.873	0.994
		C5184T		0.887	0.994
	B.1.36.16	C28854T	N		1
		G25563T	ORF3a		1
		G11083T	ORF1a		1
		C22323T	S		0.979
Synonymous	AY.122	A11332G	ORF1a	0.977
		C8986T		0.977
	B.1.36.16	C29509T	N		0.979
		G28621T			0.979
		T28600C			0.979
		C26735T	M		1
		G25494T	ORF3a		1
		C22444T	S		1
		C13554T	ORF1b		0.979
		G18756T			1
		C18877T			1
		G1495T	ORF1a		0.979
		T13195A			0.979
*The table only lists the mutations with mutation frequency > 0.5.
